# Supplementary material for: KSHV infection of B cells primes protective T cell responses in humanized mice
Source: Nat Commun. 2024 Jun 6;15:4841. doi: 10.1038/s41467-024-49209-w (PMC11156630; doi:10.1038/s41467-024-49209-w)
Supplement: Supplementary file 4 — Source Data [file 41467_2024_49209_MOESM4_ESM.xlsx]

## Sheet: Figure 1C
Figure 1C
	Experiment	mouse strain	EBV strain	KSHV strain	final group	ms n	CD4 baseline	CD8 baseline	CD4 sac	CD8 sac	B baseline	B sac
	11	NSG	BZLF1 KO		EZ	11_9	228480	56640	393000	156600	856800	312000
	11	NSG	BZLF1 KO		EZ	11_10	NA	NA	224640	172800		572800
	11	NSG	BZLF1 KO	BRK.219	EZ + K	11_11	NA	NA	83680	132640		262400
	11	NSG	BZLF1 KO	BRK.219	EZ + K	11_12	540000	147960	56480	390400	1441800	265600
	11	NSG	BZLF1 KO	BRK.219	EZ + K	11_13	332200	102080	NA	NA	891000	208000
	11	NSG	BZLF1 KO	BRK.219	EZ + K	11_24	333000	54600	123760	266900	942000	370600
	11	NSG	BZLF1 KO	BRK.219	EZ + K	11_26	255000	61000	235170	405600	682500	393900
	11	NSG	BZLF1 KO		EZ	11_30	297000	75750	257400	226600	670500	655600
	11	NSG	BZLF1 KO		EZ	11_31	259200	46080	233600	206400	523800	208000
	12	NSG	BZLF1 KO	BRK.219	EZ + K	12_5	NA	NA	NA	NA
	12	NSG	BZLF1 KO	BRK.219	EZ + K	12_9	285000	174750	242220	1323300	1220000	217470
	12	NSG	BZLF1 KO	BRK.219	EZ + K	12_13	372400	132160	222360	1652400	1710800	501160
	12	NSG	BZLF1 KO	BRK.219	EZ + K	12_14	226600	88440	336140	1803200	1324400	266070
	12	NSG	BZLF1 KO		EZ	12_19	369600	138600	95680	133120	1214400	102720
	12	NSG	BZLF1 KO		EZ	12_20	299200	146740	178640	530700	972400	388600
	12	NSG	BZLF1 KO		EZ	12_21	272000	91800	134730	558900	1032000	140400
	12	NSG	BZLF1 KO	BRK.219	EZ + K	12_23	NA	NA	NA	NA	788000
	12	NSG	BZLF1 KO		EZ	12_24	188100	41990	106420	873800	742900	176120
	15	NSG			PBS	15_23	126500	19800	109760	44160	29150	8000
	15	NSG			PBS	15_35	369000	95220	648000	191520	352800	1593600
	15	NSG			PBS	15_36	601500	159000	521600	179520	277500	267840
	15	NSG	BZLF1 KO		EZ	15_40	344400	38080	1800000	423360	205800	489600
	15	NSG	BZLF1 KO		EZ	15_41	979200	154080	742000	409500	451200	521500
	15	NSG	BZLF1 KO		EZ	15_42	496800	69840	532000	148800	216720	564000
	15	NSG			PBS	15_43	320600	101220	198400	50240	17920	3360
	15	NSG	BZLF1 KO	BRK.219	EZ + K	15_45	542500	88350	1804800	1166400	266290	344640
	15	NSG	BZLF1 KO	BRK.219	EZ + K	15_46	396500	125580	376000	254000	163800	107800
	15	NSG	BZLF1 KO	BRK.219	EZ + K	15_47	717600	176640	736000	436000	370300	361200
	15	NSG	BZLF1 KO	BRK.219	EZ + K	15_48	363600	148500	332500	642500	601200	410000
	15	NSG	BZLF1 KO	BRK.219	EZ + K	15_49	392700	105570	880000	1205600	438600	572000
	16	NSG	BZLF1 KO		EZ	16_48	35250	10500	1533000	718200	432500	36540
	16	NSG	BZLF1 KO	BRK.219	EZ + K	16_76	262500	78330	768000	690000	499800	69600
	16	NSG			PBS	16_94	164350	56810	168000	73560	547200	64920
	16	NSG	BZLF1 KO	BRK.219	EZ + K	16_97	182000	55120	124800	116400	676000	154800
	16	NSG	BZLF1 KO	BRK.219	EZ + K	16_98	34340	40290	9360	76800	411400	64200
	16	NSG	BZLF1 KO	BRK.219	EZ + K	16_99	149800	64120	89200	45000	558600	197400
	16	NSG	BZLF1 KO		EZ	16_100	17600	30400	56430	27060	432000	166100
	16	NSG			PBS	16_101	16560	13110	16160	1960	860200	16760
	16	NSG	BZLF1 KO	BRK.219	EZ + K	16_102	234000	92340	107520	383460	523800	186480
	16	NSG	BZLF1 KO		EZ	16_104	135900	63900	173700	81900	853200	288000
	16	NSG	BZLF1 KO		EZ	16_105	328800	179760	173600	161000	1024800	105560
	16	NSG			PBS	16_107	315900	116370	57600	23560	1074600	17280
	16	NSG			PBS	16_109	356500	137310	85800	38040	899300	69600
	16	NSG			PBS	16_112	149800	32000	129360	43680	524000	148400
	16	NSG			PBS	16_115	78000	95000	168480	139500	1320000	540000
	17	NSG-A2	wt	BRK.219	E + K	17_9	311400	126360	815920	7923600	705600	512120
	17	NSG-A2	wt	BRK.219	E + K	17_10	298200	112140	505080	3726000	471800	290490
	17	NSG-A2		BRK.219	K	17_11	NA	NA	684000	322620		915800
	17	NSG-A2		BRK.219	K	17_12	204800	45920	482400	229140	750400	1002990
	17	NSG-A2	wt		E	17_13	205920	37200	814200	4471200	374400	46920
	17	NSG-A2	wt		E	17_15	349600	126920	556200	3245400	824600	132300
	17	NSG-A2	wt		E	17_16	273600	135540	1954800	5626800	592200	367200
	17	NSG-A2			PBS	17_24	286400	142080	285000	135660	590400	353400
	17	NSG-A2	wt		E	17_28	226100	74120	223600	1580000	493000	206000
	17	NSG-A2			PBS	17_29	229900	63250	217600	61440	338800	111680
	17	NSG-A2		BRK.219	K	17_30	828800	264920	786900	255420	555000	490200
	17	NSG-A2		BRK.219	K	17_32	122100	50850	602300	104120	106650	173660
	17	NSG-A2	wt	BRK.219	E + K	17_37	NA	NA	435610	5130800		208280
	17	NSG-A2			PBS	17_38	NA	NA	904400	659600		181220
	17	NSG-A2		BRK.219	K	17_39	324800	102400	344540	579600	529600	199180
	17	NSG-A2	wt		E	17_41	573500	344100	281120	2738400	784300	107520
	18	NSG-A2			PBS	18_1	571200	104440	NA	NA	809200
	18	NSG-A2			PBS	18_2	261800	31360	NA	NA	246400
	18	NSG-A2	wt		E	18_4	764000	86800	NA	NA	398000
	18	NSG-A2	wt		E	18_5	NA	NA	25960	145640
	18	NSG-A2		BRK.219	K	18_10	339200	46400	2345000	228900	332800
	18	NSG-A2		BRK.219	K	18_12	823200	84720	NA	NA	672000
	18	NSG-A2		BRK.219	K	18_14	918400	90440	735300	55860	1022000
	18	NSG-A2	wt	BRK.219	E + K	18_21	NA	NA	173400	814300
	18	NSG-A2	wt	BRK.219	E + K	18_22	396800	23200	126240	895200	352000
	18	NSG-A2	wt	BRK.219	E + K	18_23	466000	83400	100640	584600	638000
	18	NSG-A2	wt	BRK.219	E + K	18_25	444000	62000	676800	738000	354000
	18	NSG-A2	wt		E	18_31	250600	15960	NA	NA	330400
	18	NSG-A2	wt	BRK.219	E + K	18_33	330000	32600	216160	571200	432000
	18	NSG-A2	wt	BRK.219	E + K	18_34	332000	74400	540400	520800	224000
	18	NSG-A2	wt	BRK.219	E + K	18_36	232000	16960	NA	NA	438400
	18	NSG-A2			PBS	18_40	179520	14160	NA	NA	169680
	18	NSG-A2	wt		E	18_42	604800	62160	NA	NA	716800
	19	NSG	BZLF1 KO		EZ	19_3	112580	42380	194160	108960	60580	21600
	19	NSG	BZLF1 KO	BRK.219	EZ + K	19_8	969000	126140	92800	53920	253980	4400
	19	NSG			PBS	19_10	770000	147560	816400	215020	269080	116220
	19	NSG			PBS	19_11	659600	194820	410400	111420	608600	291600
	19	NSG	BZLF1 KO	BRK.219	EZ + K	19_12	1010800	316400	922000	200000	565600	48800
	19	NSG	BZLF1 KO		EZ	19_13	763200	283680	672600	276640	1368000	919600
	19	NSG			PBS	19_15	473600	215360	561000	208200	428800	171300
	19	NSG			PBS	19_16	429400	137180	390600	82440	241680	18000
	19	NSG			PBS	19_17	626400	174600	260000	116400	278640	52800
	19	NSG	BZLF1 KO	BRK.219	EZ + K	19_19	396800	107200	221200	91420	234240	60340
	19	NSG	BZLF1 KO	BRK.219	EZ + K	19_20	478400	183560	370000	280000	756600	102000
	19	NSG	BZLF1 KO	BRK.219	EZ + K	19_22	241000	75500	61180	32060	214000	8400
	19	NSG	BZLF1 KO		EZ	19_23	579600	129080	418000	145640	534800	92840
	19	NSG	BZLF1 KO	BRK.219	EZ + K	19_24	504000	114800	483480	1156000	756000	252960
	19	NSG	BZLF1 KO		EZ	19_26	428400	103020	203000	40320	144500	21980
	19	NSG	BZLF1 KO	BRK.219	EZ + K	19_27	1167600	520800	425600	304320	432600	166720
	19	NSG	BZLF1 KO		EZ	19_28	612000	162720	925000	223500	381600	325000
	7	NSG		Vero.219	K	7_3	359100	1663200	157200	32880	949200	56160
	7	NSG		Vero.219	K	7_4	171600	507000	897600	937200	289900	197670
	7	NSG		Vero.219	K	7_7	82000	215000	317300	135090	256000	385700
	7	NSG	wt	Vero.219	E + K	7_8	158200	438200	1078300	1074200	305200	234930
	7	NSG	wt	Vero.219	E + K	7_10	189600	618000	540800	1468800	548000	204480
	7	NSG	wt	Vero.219	E + K	7_11	100200	540000	242000	242000	174600	34400
	7	NSG	wt		E	7_13	64800	277200	635500	307520	162900	270630
	7	NSG	BZLF1 KO	Vero.219	EZ + K	7_14	88620	334600	1072500	547800	233800	376200
	7	NSG	BZLF1 KO	Vero.219	EZ + K	7_17	153000	564000	879000	567000	276000	109200
	7	NSG	wt		E	7_18	331200	892400	477900	591300	462300	210330
	7	NSG	wt		E	7_21	138400	462400	688000	907300	348800	589100
	7	NSG	BZLF1 KO		EZ	7_22	164220	516800	676800	784800	489600	378000
	7	NSG	BZLF1 KO		EZ	7_23	89640	397800	1961000	969900	236700	689000
	7	NSG	BZLF1 KO		EZ	7_24	125400	495000	1488000	1048000	238700	258000
	7	NSG			PBS	7_25	82200	297000	412800	123520	354000	328000
	7	NSG			PBS	7_26	181800	448200	115500	48650	610200	119000
	7	NSG			PBS	7_27	83400	258000	149600	53520	211200	134400
	9	NSG	wt		E	9_2	70180	12210	72660	331800	502700	107940
	9	NSG	BZLF1 KO	BRK.219	EZ + K	9_6	508300	71990	1676200	1351400	945300	381060
	9	NSG	BZLF1 KO	Vero.219	EZ + K	9_7	268200	53100	907200	907200	912600	1472800
	9	NSG	BZLF1 KO	Vero.219	EZ + K	9_8	126560	34020	186960	340800	750400	441600
	9	NSG	BZLF1 KO		EZ	9_11	NA	NA	625500	855000		1327500
	9	NSG	wt		E	9_12	450000	187500	381300	1057100	1515000	359600
	9	NSG	wt	BRK.219	E + K	9_14	197200	20230	503200	1411000	460700	63240
	9	NSG	BZLF1 KO		EZ	9_15	244200	82940	337320	190800	1036200	146520
	9	NSG	BZLF1 KO		EZ	9_16	79950	32760	296000	85120	517400	537600
	9	NSG			PBS	9_25	290470	238700	299200	74560	1429100	204800
	9	NSG			PBS	9_32	190500	119750	78400	31150	1527500	197400
	9	NSG			PBS	9_33	92100	36300	630700	154760	739500	2819600
	9	NSG	wt		E	9_39	172800	74880	356500	527000	755200	221030
	22	NSG			PBS	22_22	812000	151760	565600	81480	511840	21280
	22	NSG			PBS	22_24	115360	29400	272000	54240	1414000	283200
	22	NSG			PBS	22_37	276000	160320	361600	43360	832800	50720
	22	NSG	B95.8 wt		E	22_29	256800	200400	361200	134960	244800	119840
	22	NSG	B95.8 wt		E	22_35	435360	66240	713600	148480	1051200	164800
	22	NSG	B95.8 wt	iSLK K.219	E + K	22_15	436000	83600	172760	88480	780000	62440
	22	NSG	B95.8 wt	iSLK K.219	E + K	22_30	428400	100520	619200	231360	46760	81120
	23	NSG			PBS	23_1	585600	173440	264000	948000	969600	187200
	23	NSG			PBS	23_19	676000	148200	183680	105840	2059200	450800
	23	NSG			PBS	23_29	47200	28400	207000	842400	294000	175680
	23	NSG	B95.8 wt		E	23_35	246720	94400	92400	560000	1209600	74480
	23	NSG	B95.8 wt	iSLK K.219	E + K	23_4	213920	26600	9280	33920	288400	2720
	23	NSG	B95.8 wt	iSLK K.219	E + K	23_5	976800	115280	122400	30240	1223200	299200
	23	NSG	B95.8 wt	iSLK K.219	E + K	23_10	921600	171840	237120	86080	2059200	537600
	23	NSG	B95.8 wt	iSLK K.219	E + K	23_12	577200	81640	81920	281600	1861600	28480
	23	NSG	B95.8 wt	iSLK K.219	E + K	23_18	179480	49560	361200	893200	1201200	160720
	26	NSG			PBS	26_1	218400	42640	53400	16800	296400	64950
	26	NSG			PBS	26_2	222400	44000	26900	11000	369600	63100
	26	NSG			PBS	26_3	158600	43400	141450	30300	484000	109050
	26	NSG			PBS	26_5	193200	26880	332000	50600	246400	146400
	26	NSG	B95.8 wt		E	26_4	316800	63360	395000	111750	423000	244000
	26	NSG	B95.8 wt		E	26_8	138320	18430	99640	82150	444600	81620
	26	NSG	B95.8 wt		E	26_15	252000	52400	277500	84000	262000	280000
	26	NSG	B95.8 wt		E	26_18	144200	190400	63300	25800	264600	190500
	26	NSG	B95.8 wt		E	26_21	362600	104860	157750	117250	541800	260000
	26	NSG	B95.8 wt		E	26_22	326400	105360	198200	42200	1132800	340000
	26	NSG	B95.8 wt		E	26_27	287550	39050	324000	69900	66740	16500
	26	NSG	B95.8 wt		E	26_48	365700	96140	188700	191400	876300	206100
	26	NSG	B95.8 wt		E	26_52	196920	29160	2856000	510000	514800	258400
	26	NSG	B95.8 wt	iSLK K.219	E + K	26_23	102120	61410	126000	122200	347300	172000
	26	NSG	B95.8 wt	iSLK K.219	E + K	26_25	106720	14500	119600	33000	754000	85200
	24	NSG			PBS	24_1					860400	89200
	24	NSG			PBS	24_6					1632000	141600
	24	NSG			PBS	24_20					1240000	470400
	24	NSG	B95.8		E	24_16					1472400	878400
	24	NSG	B95.8		E	24_20					1652400	79800
	24	NSG	B95.8		E	24_24					645600	102720
	24	NSG	B95.8	iSLK K219	E + K	24_19					2609600	200000
	24	NSG	B95.8	iSLK K219	E + K	24_21					352000	71720

## Sheet: Figure 1D
Figure 1D
	Experiment	mouse strain	EBV strain	KSHV strain	final group	ms n	CD4 Spleen	CD8 Spleen	B Spleen
	11	NSG	BZLF1 KO	NA	EZ	11_9	258665	185903	849600
	11	NSG	BZLF1 KO	NA	EZ	11_10	137571	95571.4	996429
	11	NSG	BZLF1 KO	BRK.219	EZ + K	11_11	565136	706420	2286570
	11	NSG	BZLF1 KO	BRK.219	EZ + K	11_12	64500.3	486897	704293
	11	NSG	BZLF1 KO	BRK.219	EZ + K	11_13	248304	758706	632255
	11	NSG	BZLF1 KO	BRK.219	EZ + K	11_24	452642	715889	3049377
	11	NSG	BZLF1 KO	BRK.219	EZ + K	11_26	844901	1.4826e+06	2599008
	11	NSG	BZLF1 KO	NA	EZ	11_30	1.2657e+06	1.12079e+06	7186097
	11	NSG	BZLF1 KO	NA	EZ	11_31	1.18085e+06	819646	2076900
	12	NSG	BZLF1 KO	BRK.219	EZ + K	12_5	NA	NA
	12	NSG	BZLF1 KO	BRK.219	EZ + K	12_9	1.48243e+06	1.05302e+07	4401966
	12	NSG	BZLF1 KO	BRK.219	EZ + K	12_13	1.18765e+06	1.489e+07	10059592
	12	NSG	BZLF1 KO	BRK.219	EZ + K	12_14	1.50781e+06	5.5359e+06	6173261
	12	NSG	BZLF1 KO	NA	EZ	12_19	1.80197e+06	4.83004e+06	7268274
	12	NSG	BZLF1 KO	NA	EZ	12_20	916982	7.44522e+06	6393636
	12	NSG	BZLF1 KO	NA	EZ	12_21	1.51113e+06	8.57736e+06	7946673
	12	NSG	BZLF1 KO	BRK.219	EZ + K	12_23	NA	NA	5103225
	12	NSG	BZLF1 KO	NA	EZ	12_24	449855	4.59807e+06	2209463
	16	NSG	BZLF1 KO	NA	EZ	16_48	7.1464e+06	2.27761e+06	2459154
	16	NSG	BZLF1 KO	BRK.219	EZ + K	16_76	8.70098e+06	5.81813e+06	3773921
	16	NSG	NA	NA	PBS	16_94	2.74943e+06	1.34707e+06	4454389
	16	NSG	BZLF1 KO	BRK.219	EZ + K	16_97	1.07303e+06	1.15722e+06	7576851
	16	NSG	BZLF1 KO	BRK.219	EZ + K	16_98	655328	2.73006e+06	7755191
	16	NSG	BZLF1 KO	BRK.219	EZ + K	16_99	755991	755991	5799726
	16	NSG	BZLF1 KO	NA	EZ	16_100	410678	279084	5564019
	16	NSG	NA	NA	PBS	16_101	396265	150277	5393856
	16	NSG	BZLF1 KO	BRK.219	EZ + K	16_102	1.49782e+06	3.26963e+06	5059702
	16	NSG	BZLF1 KO	NA	EZ	16_104	353076	272724	2438915
	16	NSG	BZLF1 KO	NA	EZ	16_105	3.38404e+06	3.35328e+06	9690666
	16	NSG	NA	NA	PBS	16_107	725718	544042	5035596
	16	NSG	NA	NA	PBS	16_109	1.92812e+06	1.33114e+06	9232728
	16	NSG	NA	NA	PBS	16_112	591349	335196	4010637
	16	NSG	NA	NA	PBS	16_115	711909	1.42382e+06	14108741
	17	NSG-A2	wt	BRK.219	E + K	17_9	2.08109e+06	1.67959e+07	5694551
	17	NSG-A2	wt	BRK.219	E + K	17_10	591755	3.95525e+06	690637
	17	NSG-A2	NA	BRK.219	K	17_11	567967	348188	1255289
	17	NSG-A2	NA	BRK.219	K	17_12	862823	405152	2993622
	17	NSG-A2	wt	NA	E	17_13	2.45191e+06	1.07817e+07	359389
	17	NSG-A2	wt	NA	E	17_15	470533	1.5598e+06	596502
	17	NSG-A2	wt	NA	E	17_16	687886	1.34758e+06	625863
	17	NSG-A2	NA	NA	PBS	17_24	530744	274572	523667
	17	NSG-A2	wt	NA	E	17_28	98104.6	576003	260385
	17	NSG-A2	NA	NA	PBS	17_29	146317	71864.9	172185
	17	NSG-A2	NA	BRK.219	K	17_30	718978	286315	1118884
	17	NSG-A2	NA	BRK.219	K	17_32	606888	212878	690918
	17	NSG-A2	wt	BRK.219	E + K	17_37	415400	4.19294e+06	921668
	17	NSG-A2	NA	NA	PBS	17_38	314434	256646	283840
	17	NSG-A2	NA	BRK.219	K	17_39	89610.3	158862	136343
	17	NSG-A2	wt	NA	E	17_41	1.02773e+06	8.96127e+06	1823588
	18	NSG-A2	NA	NA	PBS	18_1	3.03952e+06	771570	NA
	18	NSG-A2	NA	NA	PBS	18_2	3.31085e+06	391934	NA
	18	NSG-A2	wt	NA	E	18_4	3.61419e+06	1.00325e+07	NA
	18	NSG-A2	wt	NA	E	18_5	2.29142e+06	8.29806e+06	NA
	18	NSG-A2	NA	BRK.219	K	18_10	6.92608e+06	631238	NA
	18	NSG-A2	NA	BRK.219	K	18_12	3.85009e+06	278555	NA
	18	NSG-A2	NA	BRK.219	K	18_14	4.72248e+06	634362	NA
	18	NSG-A2	wt	BRK.219	E + K	18_21	3.25997e+06	1.18666e+07	NA
	18	NSG-A2	wt	BRK.219	E + K	18_22	1.36821e+06	2.84736e+06	NA
	18	NSG-A2	wt	BRK.219	E + K	18_23	2319072	9796896	NA
	18	NSG-A2	wt	BRK.219	E + K	18_25	2.67886e+06	1.80851e+06	NA
	18	NSG-A2	wt	NA	E	18_31	2.5667e+06	1.23087e+06	NA
	18	NSG-A2	wt	BRK.219	E + K	18_33	5.29756e+06	1.92296e+07	NA
	18	NSG-A2	wt	BRK.219	E + K	18_34	2.81916e+06	1.76394e+06	NA
	18	NSG-A2	wt	BRK.219	E + K	18_36	NA	NA	NA
	18	NSG-A2	NA	NA	PBS	18_40	2.31317e+06	150552	NA
	18	NSG-A2	wt	NA	E	18_42	5.59859e+06	5.28611e+06	NA
	7	NSG	wt	NA	E	7_18	NA	NA	766366
	7	NSG	wt	NA	E	7_21	NA	NA	2654622
	7	NSG	BZLF1 KO	NA	EZ	7_22	NA	NA	2143153
	7	NSG	BZLF1 KO	NA	EZ	7_23	NA	NA	1318823
	7	NSG	BZLF1 KO	NA	EZ	7_24	NA	NA	827556
	7	NSG	NA	NA	PBS	7_25	NA	NA	828036
	7	NSG	NA	NA	PBS	7_26	NA	NA	993246
	7	NSG	NA	NA	PBS	7_27	NA	NA	1050085
	9	NSG	wt	NA	E	9_2	469387	6.80778e+06	NA
	9	NSG	BZLF1 KO	BRK.219	EZ + K	9_6	2.4107e+06	2.28326e+06	3706313
	9	NSG	BZLF1 KO	Vero.219	EZ + K	9_7	848974	1.17168e+06	NA
	9	NSG	BZLF1 KO	Vero.219	EZ + K	9_8	444189	913708	3528178
	9	NSG	BZLF1 KO	NA	EZ	9_11	1.10702e+06	1.5259e+06	5764493
	9	NSG	wt	NA	E	9_12	1.63671e+06	4.46751e+06	7185075
	9	NSG	wt	BRK.219	E + K	9_14	3.91297e+06	1.42233e+07	4968846
	9	NSG	BZLF1 KO	NA	EZ	9_15	582837	567909	2862260
	9	NSG	BZLF1 KO	NA	EZ	9_16	859214	480751	6489565
	9	NSG	NA	NA	PBS	9_25	1.16429e+06	660031	4544737
	9	NSG	NA	NA	PBS	9_32	322200	189682	3133651
	9	NSG	NA	NA	PBS	9_33	632629	307446	6306582
	9	NSG	wt	NA	E	9_39	846094	2.45258e+06	3391670
	5	NSG	wt	NA	E	5_2	2.11814e+06	4.89156e+06	NA
	5	NSG	wt	NA	E	5_3	816185	5.55922e+06	NA
	5	NSG	BZLF1 KO	NA	EZ	5_4	2.3129e+06	2.53745e+06	NA
	5	NSG	BZLF1 KO	NA	EZ	5_5	2.24936e+06	3.99272e+06	NA
	5	NSG	BZLF1 KO	NA	EZ	5_6	1.25089e+06	3.45947e+06	NA
	5	NSG	BZLF1 KO	Vero.219	EZ + K	5_9	2.50765e+06	6.06015e+06	NA
	5	NSG	BZLF1 KO	Vero.219	EZ + K	5_10	6.17333e+06	6.99148e+06	NA
	5	NSG	NA	NA	PBS	5_11	2.19303e+06	899460	NA
	5	NSG	NA	NA	PBS	5_15	653687	479371	NA
	3	NSG	NA	NA	PBS	3_1	180036	142934	NA
	3	NSG	NA	NA	PBS	3_2	477433	207262	NA
	3	NSG	NA	NA	PBS	3_3	355412	195913	NA
	3	NSG	NA	NA	PBS	3_4	1.20804e+06	626745	NA
	3	NSG	NA	NA	PBS	3_5	2.38237e+06	1.39458e+06	NA
	3	NSG	wt	NA	E	3_7	464378	3.79959e+06	NA
	3	NSG	wt	NA	E	3_8	2.08076e+06	7.18789e+06	NA
	3	NSG	wt	NA	E	3_10	936587	408915	NA
	3	NSG	wt	Vero.219	E + K	3_11	8.54754e+06	1.32228e+07	NA
	3	NSG	wt	Vero.219	E + K	3_12	2.91517e+06	1.03296e+07	NA
	3	NSG	wt	Vero.219	E + K	3_13	2.87092e+06	1.33825e+07	NA
	3	NSG	wt	Vero.219	E + K	3_14	2.30219e+06	1.30731e+07	NA
	4	NSG	NA	NA	K	4_1	3.34489e+06	463557	NA
	4	NSG	NA	NA	K	4_6	2.30478e+06	531295	NA
	4	NSG	NA	NA	K	4_8	3.86783e+06	582407	NA
	4	NSG	wt	NA	E	4_3	1.26789e+06	3.65164e+06	NA
	4	NSG	wt	NA	E	4_9	438867	357342	NA
	4	NSG	wt	Vero.219	E + K	4_2	2.26985e+06	3.91093e+06	NA
	4	NSG	wt	Vero.219	E + K	4_7	3.7069e+06	6.53003e+06	NA
	22	NSG	NA	NA	PBS	22_22	1.56738e+06	352870	589233
	22	NSG	NA	NA	PBS	22_24	970307	279100	1580837
	22	NSG	NA	NA	PBS	22_37	931794	295982	1114498
	22	NSG	wt	NA	E	22_29	493286	481352	668323
	22	NSG	wt	NA	E	22_35	2.25028e+06	470721	1285872
	22	NSG	wt	iSLK K.219	E + K	22_15	2.25911e+06	1.23287e+06	2314212
	22	NSG	wt	iSLK K.219	E + K	22_30	584317	438238	399046
	23	NSG	NA	NA	PBS	23_1	577458	1.79898e+06	947554
	23	NSG	NA	NA	PBS	23_19	511661	240941	1423987
	23	NSG	NA	NA	PBS	23_29	3.04782e+06	2.28151e+06	2960738
	23	NSG	B95.8 wt	NA	E	23_35	979987	4.59917e+06	1303307
	23	NSG	B95.8 wt	iSLK K.219	E + K	23_4	1.07659e+06	4.99642e+06	590143
	23	NSG	B95.8 wt	iSLK K.219	E + K	23_5	686951	194174	2341507
	23	NSG	B95.8 wt	iSLK K.219	E + K	23_10	1.75713e+06	513193	4197582
	23	NSG	B95.8 wt	iSLK K.219	E + K	23_12	1.07752e+06	4.66041e+06	2236370
	23	NSG	B95.8 wt	iSLK K.219	E + K	23_18	5.8774e+06	1.0712e+07	6066992
	26	NSG	NA	NA	PBS	26_1	137036	65640.3	650922
	26	NSG	NA	NA	PBS	26_2	292413	87724	782636
	26	NSG	NA	NA	PBS	26_3	218420	96876	2291835
	26	NSG	NA	NA	PBS	26_5	525747	264253	1147485
	26	NSG	B95.8 wt	NA	E	26_4	296308	145741	2760390
	26	NSG	B95.8 wt	NA	E	26_8	1995200	1.57093e+06	1914933
	26	NSG	B95.8 wt	NA	E	26_15	1678425	585051	3804430
	26	NSG	B95.8 wt	NA	E	26_18	558858	345717	4089450
	26	NSG	B95.8 wt	NA	E	26_21	339783	615267	1407909
	26	NSG	B95.8 wt	NA	E	26_22	636784	245702	2474020
	26	NSG	B95.8 wt	NA	E	26_27	6.59285e+06	1.85046e+06	2977930
	26	NSG	B95.8 wt	NA	E	26_48	752667	797050	3227036
	26	NSG	B95.8 wt	iSLK K.219	E + K	26_23	218694	406966	1389080
	26	NSG	B95.8 wt	iSLK K.219	E + K	26_25	363600	114480	1299600
	24	NSG	NA	NA	PBS	24_1	NA	NA	1845000
	24	NSG	NA	NA	PBS	24_6	NA	NA	535500
	24	NSG	NA	NA	PBS	24_20	NA	NA	3084500
	24	NSG	B95.8 wt	NA	E	24_16	NA	NA	14083200
	24	NSG	B95.8 wt	NA	E	24_20	NA	NA	3878400
	24	NSG	B95.8 wt	NA	E	24_24	NA	NA	1852200
	24	NSG	B95.8 wt	iSLK K.219	E + K	24_19	NA	NA	5564800
	24	NSG	B95.8 wt	iSLK K.219	E + K	24_21	NA	NA	558480

## Sheet: Figure 1E
Figure 1E
	Experiment	mouse strain	EBV strain	KSHV strain	final group	ms n	CD4_sac_EBVwtnorm.at.baseline	CD8_sac_EBVwtnorm.at.baseline	CD4_sac_EBVwtnorm.at.sac	CD8_sac_EBVwtnorm.at.sac	CD4_sac_EBVzkonorm.at.baseline	CD8_sac_EBVzkonorm.at.baseline	CD4_sac_EBVzkonorm.at.sac	CD8_sac_EBVzkonorm.at.sac
	11	NSG	BZLF1 KO	NA	EZ	11_9	1.43359	1.82972	1.65872	0.305692	1.50252	2.63238	1.41795	0.821616
	11	NSG	BZLF1 KO	NA	EZ	11_10	0.819445	2.01901	0.948128	0.337316	0.858847	2.90469	0.810507	0.906611
	11	NSG	BZLF1 KO	BRK.219	EZ + K	11_11	NA	NA	NA	NA	0.319927	2.22962	0.301919	0.695908
	11	NSG	BZLF1 KO	BRK.219	EZ + K	11_12	NA	NA	NA	NA	0.215935	6.56245	0.203781	2.04827
	11	NSG	BZLF1 KO	BRK.219	EZ + K	11_24	NA	NA	NA	NA	0.473161	4.48647	0.446529	1.40031
	11	NSG	BZLF1 KO	BRK.219	EZ + K	11_26	NA	NA	NA	NA	0.899105	6.81795	0.848499	2.12802
	11	NSG	BZLF1 KO	NA	EZ	11_30	NA	NA	NA	NA	0.984095	3.80904	0.928705	1.18888
	11	NSG	BZLF1 KO	NA	EZ	11_31	NA	NA	NA	NA	0.893103	3.46949	0.842834	1.0829
	12	NSG	BZLF1 KO	BRK.219	EZ + K	12_9	NA	NA	NA	NA	0.858251	12.629	1.87961	2.52476
	12	NSG	BZLF1 KO	BRK.219	EZ + K	12_13	NA	NA	NA	NA	0.787882	15.7698	1.72549	3.15265
	12	NSG	BZLF1 KO	BRK.219	EZ + K	12_14	NA	NA	NA	NA	1.19104	17.209	2.60842	3.44037
	12	NSG	BZLF1 KO	NA	EZ	12_19	NA	NA	NA	NA	0.33902	1.27044	0.742468	0.253983
	12	NSG	BZLF1 KO	NA	EZ	12_20	NA	NA	NA	NA	0.63297	5.06478	1.38623	1.01254
	12	NSG	BZLF1 KO	NA	EZ	12_21	NA	NA	NA	NA	0.477385	5.33391	1.04549	1.06634
	12	NSG	BZLF1 KO	NA	EZ	12_24	NA	NA	NA	NA	0.377075	8.33918	0.825809	1.66714
	15	NSG	NA	NA	PBS	15_23	NA	NA	NA	NA	0.180883	0.505649	0.107118	0.134955
	15	NSG	NA	NA	PBS	15_35	NA	NA	NA	NA	1.0679	2.19298	0.632401	0.585294
	15	NSG	NA	NA	PBS	15_36	NA	NA	NA	NA	0.859591	2.05557	0.509044	0.548622
	15	NSG	BZLF1 KO	NA	EZ	15_40	NA	NA	NA	NA	2.96638	4.84763	1.75667	1.29381
	15	NSG	BZLF1 KO	NA	EZ	15_41	NA	NA	NA	NA	1.22281	4.68893	0.724138	1.25145
	15	NSG	BZLF1 KO	NA	EZ	15_42	NA	NA	NA	NA	0.87673	1.70382	0.519193	0.45474
	15	NSG	NA	NA	PBS	15_43	NA	NA	NA	NA	0.326961	0.575267	0.193624	0.153536
	15	NSG	BZLF1 KO	BRK.219	EZ + K	15_45	NA	NA	NA	NA	2.97429	13.3557	1.76135	3.56457
	15	NSG	BZLF1 KO	BRK.219	EZ + K	15_46	NA	NA	NA	NA	0.619644	2.9084	0.366949	0.776236
	15	NSG	BZLF1 KO	BRK.219	EZ + K	15_47	NA	NA	NA	NA	1.21292	4.99237	0.718282	1.33244
	15	NSG	BZLF1 KO	BRK.219	EZ + K	15_48	NA	NA	NA	NA	0.547956	7.35687	0.324496	1.96351
	15	NSG	BZLF1 KO	BRK.219	EZ + K	15_49	NA	NA	NA	NA	1.45023	13.8046	0.858816	3.68437
	16	NSG	BZLF1 KO	NA	EZ	16_48	NA	NA	NA	NA	11.8481	10.0956	3.16616	2.90722
	16	NSG	BZLF1 KO	BRK.219	EZ + K	16_76	NA	NA	NA	NA	5.93566	9.69918	1.58618	2.79307
	16	NSG	NA	NA	PBS	16_94	NA	NA	NA	NA	1.29843	1.03402	0.346977	0.297766
	16	NSG	BZLF1 KO	BRK.219	EZ + K	16_97	NA	NA	NA	NA	0.964544	1.63621	0.257754	0.471179
	16	NSG	BZLF1 KO	BRK.219	EZ + K	16_98	NA	NA	NA	NA	0.0723408	1.07956	0.0193316	0.310881
	16	NSG	BZLF1 KO	BRK.219	EZ + K	16_99	NA	NA	NA	NA	0.689402	0.632556	0.184228	0.182157
	16	NSG	BZLF1 KO	NA	EZ	16_100	NA	NA	NA	NA	0.436132	0.380377	0.116547	0.109537
	16	NSG	NA	NA	PBS	16_101	NA	NA	NA	NA	0.124896	0.0275513	0.0333758	0.00793394
	16	NSG	BZLF1 KO	BRK.219	EZ + K	16_102	NA	NA	NA	NA	0.830992	5.39022	0.222065	1.55222
	16	NSG	BZLF1 KO	NA	EZ	16_104	NA	NA	NA	NA	1.34248	1.15125	0.358749	0.331525
	16	NSG	BZLF1 KO	NA	EZ	16_105	NA	NA	NA	NA	1.34171	2.26314	0.358542	0.651716
	16	NSG	NA	NA	PBS	16_107	NA	NA	NA	NA	0.445174	0.331178	0.118963	0.0953692
	16	NSG	NA	NA	PBS	16_109	NA	NA	NA	NA	0.663124	0.53472	0.177206	0.153983
	16	NSG	NA	NA	PBS	16_112	NA	NA	NA	NA	0.999787	0.614001	0.267172	0.176813
	16	NSG	NA	NA	PBS	16_115	NA	NA	NA	NA	1.30214	1.96092	0.347968	0.564686
	17	NSG-A2	wt	BRK.219	E + K	17_9	2.50479	55.1875	1.06519	2.24315	NA	NA	NA	NA
	17	NSG-A2	wt	BRK.219	E + K	17_10	1.55054	25.9514	0.659387	1.05482	NA	NA	NA	NA
	17	NSG-A2	NA	BRK.219	K	17_11	2.09981	2.24703	0.892969	0.0913327	NA	NA	NA	NA
	17	NSG-A2	NA	BRK.219	K	17_12	1.48092	1.59595	0.629778	0.0648688	NA	NA	NA	NA
	17	NSG-A2	wt	NA	E	17_13	2.49951	31.1417	1.06295	1.26578	NA	NA	NA	NA
	17	NSG-A2	wt	NA	E	17_15	1.70748	22.6041	0.726125	0.918763	NA	NA	NA	NA
	17	NSG-A2	wt	NA	E	17_16	6.00103	39.1904	2.55201	1.59293	NA	NA	NA	NA
	17	NSG-A2	NA	NA	PBS	17_24	0.87492	0.944865	0.37207	0.0384049	NA	NA	NA	NA
	17	NSG-A2	wt	NA	E	17_28	0.686429	11.0046	0.291912	0.447293	NA	NA	NA	NA
	17	NSG-A2	NA	NA	PBS	17_29	0.668009	0.427927	0.284079	0.0173935	NA	NA	NA	NA
	17	NSG-A2	NA	BRK.219	K	17_30	2.4157	1.77899	1.02731	0.0723086	NA	NA	NA	NA
	17	NSG-A2	NA	BRK.219	K	17_32	1.849	0.725191	0.786309	0.029476	NA	NA	NA	NA
	17	NSG-A2	wt	BRK.219	E + K	17_37	1.33728	35.7358	0.568693	1.45251	NA	NA	NA	NA
	17	NSG-A2	NA	NA	PBS	17_38	2.77641	4.59408	1.1807	0.186731	NA	NA	NA	NA
	17	NSG-A2	NA	BRK.219	K	17_39	1.0577	4.03689	0.449801	0.164083	NA	NA	NA	NA
	17	NSG-A2	wt	NA	E	17_41	0.863009	19.0728	0.367005	0.775232	NA	NA	NA	NA
	18	NSG-A2	wt	NA	E	18_5	0.0480919	2.64928	1	1	NA	NA	NA	NA
	18	NSG-A2	NA	BRK.219	K	18_10	4.3442	4.16384	90.3313	1.57168	NA	NA	NA	NA
	18	NSG-A2	NA	BRK.219	K	18_14	1.36217	1.01613	28.3243	0.383548	NA	NA	NA	NA
	18	NSG-A2	wt	BRK.219	E + K	18_21	0.32123	14.8126	6.67951	5.59118	NA	NA	NA	NA
	18	NSG-A2	wt	BRK.219	E + K	18_22	0.233864	16.2843	4.86287	6.14666	NA	NA	NA	NA
	18	NSG-A2	wt	BRK.219	E + K	18_23	0.186439	10.6342	3.87673	4.01401	NA	NA	NA	NA
	18	NSG-A2	wt	BRK.219	E + K	18_25	1.2538	13.4247	26.0709	5.06729	NA	NA	NA	NA
	18	NSG-A2	wt	BRK.219	E + K	18_33	0.400445	10.3905	8.32666	3.922	NA	NA	NA	NA
	18	NSG-A2	wt	BRK.219	E + K	18_34	1.00111	9.47368	20.8166	3.57594	NA	NA	NA	NA
	19	NSG	BZLF1 KO	NA	EZ	19_3	NA	NA	NA	NA	0.388977	0.755743	0.402361	0.685231
	19	NSG	BZLF1 KO	BRK.219	EZ + K	19_8	NA	NA	NA	NA	0.185914	0.373987	0.192311	0.339094
	19	NSG	NA	NA	PBS	19_10	NA	NA	NA	NA	1.63556	1.49137	1.69184	1.35222
	19	NSG	NA	NA	PBS	19_11	NA	NA	NA	NA	0.822188	0.772805	0.850478	0.700702
	19	NSG	BZLF1 KO	BRK.219	EZ + K	19_12	NA	NA	NA	NA	1.84712	1.38719	1.91067	1.25777
	19	NSG	BZLF1 KO	NA	EZ	19_13	NA	NA	NA	NA	1.34747	1.91877	1.39384	1.73974
	19	NSG	NA	NA	PBS	19_15	NA	NA	NA	NA	1.1239	1.44407	1.16257	1.30934
	19	NSG	NA	NA	PBS	19_16	NA	NA	NA	NA	0.782521	0.571801	0.809446	0.518451
	19	NSG	NA	NA	PBS	19_17	NA	NA	NA	NA	0.520879	0.807347	0.538802	0.73202
	19	NSG	BZLF1 KO	BRK.219	EZ + K	19_19	NA	NA	NA	NA	0.443148	0.634086	0.458396	0.574925
	19	NSG	BZLF1 KO	BRK.219	EZ + K	19_20	NA	NA	NA	NA	0.741251	1.94207	0.766757	1.76087
	19	NSG	BZLF1 KO	BRK.219	EZ + K	19_22	NA	NA	NA	NA	0.122567	0.222367	0.126784	0.20162
	19	NSG	BZLF1 KO	NA	EZ	19_23	NA	NA	NA	NA	0.837414	1.01015	0.866228	0.915906
	19	NSG	BZLF1 KO	BRK.219	EZ + K	19_24	NA	NA	NA	NA	0.968595	8.01798	1.00192	7.26989
	19	NSG	BZLF1 KO	NA	EZ	19_26	NA	NA	NA	NA	0.406686	0.279658	0.42068	0.253566
	19	NSG	BZLF1 KO	BRK.219	EZ + K	19_27	NA	NA	NA	NA	0.852639	2.11075	0.881977	1.91382
	19	NSG	BZLF1 KO	NA	EZ	19_28	NA	NA	NA	NA	1.85313	1.55019	1.91689	1.40555
	7	NSG	NA	Vero.219	K	7_3	0.882485	0.0604412	0.261796	0.0546143	NA	NA	NA	NA
	7	NSG	NA	Vero.219	K	7_4	5.03892	1.72279	1.49484	1.55671	NA	NA	NA	NA
	7	NSG	NA	Vero.219	K	7_7	1.78125	0.248327	0.528422	0.224387	NA	NA	NA	NA
	7	NSG	wt	Vero.219	E + K	7_8	6.05333	1.97463	1.79577	1.78427	NA	NA	NA	NA
	7	NSG	wt	Vero.219	E + K	7_10	3.03593	2.7	0.900633	2.43971	NA	NA	NA	NA
	7	NSG	wt	Vero.219	E + K	7_11	1.35853	0.444853	0.40302	0.401967	NA	NA	NA	NA
	7	NSG	wt	NA	E	7_13	3.56755	0.565294	1.05834	0.510797	NA	NA	NA	NA
	7	NSG	BZLF1 KO	Vero.219	EZ + K	7_14	NA	NA	NA	NA	8.48363	1.16586	0.779849	0.586363
	7	NSG	BZLF1 KO	Vero.219	EZ + K	7_17	NA	NA	NA	NA	6.95301	1.20673	0.639149	0.606915
	7	NSG	wt	NA	E	7_18	2.68282	1.08695	0.795881	0.982161	NA	NA	NA	NA
	7	NSG	wt	NA	E	7_21	3.86228	1.66783	1.14578	1.50704	NA	NA	NA	NA
	7	NSG	BZLF1 KO	NA	EZ	7_22	NA	NA	NA	NA	5.35358	1.67026	0.492123	0.840047
	7	NSG	BZLF1 KO	NA	EZ	7_23	NA	NA	NA	NA	15.5118	2.0642	1.42591	1.03818
	7	NSG	BZLF1 KO	NA	EZ	7_24	NA	NA	NA	NA	11.7703	2.23042	1.08197	1.12178
	7	NSG	NA	NA	PBS	7_25	2.31737	0.227059	0.687465	0.205169	3.26531	0.262883	0.30016	0.132215
	7	NSG	NA	NA	PBS	7_26	0.648391	0.0894301	0.19235	0.0808086	0.913621	0.10354	0.0839837	0.0520748
	7	NSG	NA	NA	PBS	7_27	0.83982	0.0983824	0.24914	0.0888977	1.18336	0.113905	0.108779	0.0572876
	9	NSG	wt	NA	E	9_2	0.314555	3.62504	0.268958	0.519547	0.448311	5.73552	0.173162	0.880168
	9	NSG	BZLF1 KO	BRK.219	EZ + K	9_6	NA	NA	NA	NA	10.3421	23.3604	3.99469	3.58487
	9	NSG	BZLF1 KO	Vero.219	EZ + K	9_7	NA	NA	NA	NA	5.59741	15.6819	2.16202	2.40654
	9	NSG	BZLF1 KO	Vero.219	EZ + K	9_8	NA	NA	NA	NA	1.15354	5.8911	0.44556	0.904043
	9	NSG	BZLF1 KO	NA	EZ	9_11	NA	NA	NA	NA	3.85932	14.7796	1.49068	2.26806
	9	NSG	wt	NA	E	9_12	1.6507	11.5492	1.41142	1.65525	2.35261	18.2731	0.908708	2.80418
	9	NSG	wt	BRK.219	E + K	9_14	2.17842	15.4157	1.86265	2.20941	3.10474	24.3907	1.19922	3.74297
	9	NSG	BZLF1 KO	NA	EZ	9_15	NA	NA	NA	NA	2.08126	3.29818	0.803896	0.506137
	9	NSG	BZLF1 KO	NA	EZ	9_16	NA	NA	NA	NA	1.82631	1.47139	0.705423	0.225798
	9	NSG	NA	NA	PBS	9_25	1.29528	0.814596	1.10752	0.116749	1.84606	1.28885	0.713049	0.197786
	9	NSG	NA	NA	PBS	9_32	0.339404	0.340326	0.290206	0.048776	0.483727	0.538462	0.186842	0.0826318
	9	NSG	NA	NA	PBS	9_33	2.73038	1.69081	2.3346	0.24233	3.89141	2.67519	1.50307	0.410533
	9	NSG	wt	NA	E	9_39	1.54333	5.75768	1.31962	0.8252	2.1996	9.10977	0.849605	1.39798
	22	NSG	NA	NA	PBS	22_22	1.6343	0.611161	1.05247	0.574936	NA	NA	NA	NA
	22	NSG	NA	NA	PBS	22_24	0.785945	0.406841	0.506141	0.382727	NA	NA	NA	NA
	22	NSG	NA	NA	PBS	22_37	1.04485	0.325233	0.672869	0.305955	NA	NA	NA	NA
	22	NSG	wt	NA	E	22_29	1.04369	1.0123	0.672125	0.9523	NA	NA	NA	NA
	22	NSG	wt	NA	E	22_35	2.06195	1.11371	1.32787	1.0477	NA	NA	NA	NA
	22	NSG	wt	iSLK K.219	E + K	22_15	0.499191	0.663666	0.321474	0.62433	NA	NA	NA	NA
	22	NSG	wt	iSLK K.219	E + K	22_30	1.78918	1.73537	1.15221	1.63251	NA	NA	NA	NA
	23	NSG	NA	NA	PBS	23_1	1.07004	10.0424	2.85714	1.69286	NA	NA	NA	NA
	23	NSG	NA	NA	PBS	23_19	0.744488	1.12119	1.98788	0.189	NA	NA	NA	NA
	23	NSG	NA	NA	PBS	23_29	0.839008	8.92373	2.24026	1.50429	NA	NA	NA	NA
	23	NSG	B95.8 wt	NA	E	23_35	0.374514	5.9322	1	1	NA	NA	NA	NA
	23	NSG	B95.8 wt	iSLK K.219	E + K	23_4	0.0376135	0.359322	0.100433	0.0605714	NA	NA	NA	NA
	23	NSG	B95.8 wt	iSLK K.219	E + K	23_5	0.496109	0.320339	1.32468	0.054	NA	NA	NA	NA
	23	NSG	B95.8 wt	iSLK K.219	E + K	23_10	0.961089	0.911864	2.56623	0.153714	NA	NA	NA	NA
	23	NSG	B95.8 wt	iSLK K.219	E + K	23_12	0.332036	2.98305	0.88658	0.502857	NA	NA	NA	NA
	23	NSG	B95.8 wt	iSLK K.219	E + K	23_18	1.46401	9.46186	3.90909	1.595	NA	NA	NA	NA
	26	NSG	NA	NA	PBS	26_1	0.201047	0.21626	0.105393	0.122484	NA	NA	NA	NA
	26	NSG	NA	NA	PBS	26_2	0.101276	0.141598	0.0530911	0.0801977	NA	NA	NA	NA
	26	NSG	NA	NA	PBS	26_3	0.532548	0.390039	0.279172	0.220908	NA	NA	NA	NA
	26	NSG	NA	NA	PBS	26_5	1.24995	0.651353	0.65525	0.368909	NA	NA	NA	NA
	26	NSG	B95.8 wt	NA	E	26_4	1.48714	1.43851	0.77959	0.814735	NA	NA	NA	NA
	26	NSG	B95.8 wt	NA	E	26_8	0.375136	1.05748	0.196654	0.598931	NA	NA	NA	NA
	26	NSG	B95.8 wt	NA	E	26_15	1.04476	1.0813	0.547687	0.612418	NA	NA	NA	NA
	26	NSG	B95.8 wt	NA	E	26_18	0.238319	0.332113	0.124932	0.1881	NA	NA	NA	NA
	26	NSG	B95.8 wt	NA	E	26_21	0.593916	1.50931	0.311343	0.854834	NA	NA	NA	NA
	26	NSG	B95.8 wt	NA	E	26_22	0.746207	0.543223	0.391176	0.307667	NA	NA	NA	NA
	26	NSG	B95.8 wt	NA	E	26_27	1.21983	0.899794	0.639461	0.50962	NA	NA	NA	NA
	26	NSG	B95.8 wt	NA	E	26_48	0.71044	2.46381	0.372427	1.39544	NA	NA	NA	NA
	26	NSG	B95.8 wt	NA	E	26_52	10.7526	6.56502	5.63673	3.71826	NA	NA	NA	NA
	26	NSG	B95.8 wt	iSLK K.219	E + K	26_23	0.47438	1.57303	0.248679	0.890923	NA	NA	NA	NA
	26	NSG	B95.8 wt	iSLK K.219	E + K	26_25	0.450284	0.424795	0.236048	0.240593	NA	NA	NA	NA

## Sheet: Figure 1F
Figure 1F
	Experiment	mouse strain	EBV strain	KSHV strain	final group	ms n	CD4_spleen_EBVwtnorm	CD8_spleen_EBVwtnorm	CD4_spleen_EBVzkonorm	CD8_spleen_EBVzkonorm
	11	NSG	BZLF1 KO	NA	EZ	11_9	0.571826	0.119237	0.363961	0.334671
	11	NSG	BZLF1 KO	NA	EZ	11_10	0.304126	0.0612991	0.193573	0.172052
	11	NSG	BZLF1 KO	BRK.219	EZ + K	11_11	1.24934	0.453095	0.795187	1.27173
	11	NSG	BZLF1 KO	BRK.219	EZ + K	11_12	0.14259	0.312293	0.0907566	0.876535
	11	NSG	BZLF1 KO	BRK.219	EZ + K	11_13	0.54892	0.486631	0.349381	1.36586
	11	NSG	BZLF1 KO	BRK.219	EZ + K	11_24	1.00065	0.459168	0.6369	1.28878
	11	NSG	BZLF1 KO	BRK.219	EZ + K	11_26	1.86781	0.95093	1.18884	2.66904
	11	NSG	BZLF1 KO	NA	EZ	11_30	2.79806	0.718873	1.78093	2.01771
	11	NSG	BZLF1 KO	NA	EZ	11_31	2.61047	0.525717	1.66154	1.47557
	12	NSG	BZLF1 KO	BRK.219	EZ + K	12_9	NA	NA	1.26705	1.655
	12	NSG	BZLF1 KO	BRK.219	EZ + K	12_13	NA	NA	1.0151	2.34021
	12	NSG	BZLF1 KO	BRK.219	EZ + K	12_14	NA	NA	1.28874	0.87006
	12	NSG	BZLF1 KO	NA	EZ	12_19	NA	NA	1.54017	0.759121
	12	NSG	BZLF1 KO	NA	EZ	12_20	NA	NA	0.783755	1.17014
	12	NSG	BZLF1 KO	NA	EZ	12_21	NA	NA	1.29158	1.34808
	12	NSG	BZLF1 KO	NA	EZ	12_24	NA	NA	0.384496	0.722664
	16	NSG	BZLF1 KO	NA	EZ	16_48	NA	NA	2.531	1.47354
	16	NSG	BZLF1 KO	BRK.219	EZ + K	16_76	NA	NA	3.08158	3.76414
	16	NSG	NA	NA	PBS	16_94	NA	NA	0.973751	0.871509
	16	NSG	BZLF1 KO	BRK.219	EZ + K	16_97	NA	NA	0.380029	0.748682
	16	NSG	BZLF1 KO	BRK.219	EZ + K	16_98	NA	NA	0.232094	1.76626
	16	NSG	BZLF1 KO	BRK.219	EZ + K	16_99	NA	NA	0.267745	0.489101
	16	NSG	BZLF1 KO	NA	EZ	16_100	NA	NA	0.145447	0.180558
	16	NSG	NA	NA	PBS	16_101	NA	NA	0.140343	0.097224
	16	NSG	BZLF1 KO	BRK.219	EZ + K	16_102	NA	NA	0.530473	2.11534
	16	NSG	BZLF1 KO	NA	EZ	16_104	NA	NA	0.125047	0.176443
	16	NSG	BZLF1 KO	NA	EZ	16_105	NA	NA	1.19851	2.16946
	16	NSG	NA	NA	PBS	16_107	NA	NA	0.257023	0.351977
	16	NSG	NA	NA	PBS	16_109	NA	NA	0.682871	0.861207
	16	NSG	NA	NA	PBS	16_112	NA	NA	0.209435	0.216861
	16	NSG	NA	NA	PBS	16_115	NA	NA	0.252133	0.921164
	17	NSG-A2	wt	BRK.219	E + K	17_9	2.19702	3.61571	NA	NA
	17	NSG-A2	wt	BRK.219	E + K	17_10	0.624721	0.85146	NA	NA
	17	NSG-A2	NA	BRK.219	K	17_11	0.599608	0.0749556	NA	NA
	17	NSG-A2	NA	BRK.219	K	17_12	0.91089	0.0872183	NA	NA
	17	NSG-A2	wt	NA	E	17_13	2.5885	2.321	NA	NA
	17	NSG-A2	wt	NA	E	17_15	0.496746	0.335782	NA	NA
	17	NSG-A2	wt	NA	E	17_16	0.726207	0.290097	NA	NA
	17	NSG-A2	NA	NA	PBS	17_24	0.560311	0.0591078	NA	NA
	17	NSG-A2	wt	NA	E	17_28	0.10357	0.123998	NA	NA
	17	NSG-A2	NA	NA	PBS	17_29	0.154468	0.0154706	NA	NA
	17	NSG-A2	NA	BRK.219	K	17_30	0.759032	0.0616359	NA	NA
	17	NSG-A2	NA	BRK.219	K	17_32	0.640697	0.0458268	NA	NA
	17	NSG-A2	wt	BRK.219	E + K	17_37	0.438541	0.902627	NA	NA
	17	NSG-A2	NA	NA	PBS	17_38	0.33195	0.0552489	NA	NA
	17	NSG-A2	NA	BRK.219	K	17_39	0.0946024	0.0341986	NA	NA
	17	NSG-A2	wt	NA	E	17_41	1.08498	1.92912	NA	NA
	18	NSG-A2	NA	NA	PBS	18_1	0.864058	0.124209	NA	NA
	18	NSG-A2	NA	NA	PBS	18_2	0.941192	0.0630942	NA	NA
	18	NSG-A2	wt	NA	E	18_4	1.02742	1.61505	NA	NA
	18	NSG-A2	wt	NA	E	18_5	0.651393	1.33584	NA	NA
	18	NSG-A2	NA	BRK.219	K	18_10	1.96891	0.101618	NA	NA
	18	NSG-A2	NA	BRK.219	K	18_12	1.09448	0.0448423	NA	NA
	18	NSG-A2	NA	BRK.219	K	18_14	1.34248	0.102121	NA	NA
	18	NSG-A2	wt	BRK.219	E + K	18_21	0.926726	1.91031	NA	NA
	18	NSG-A2	wt	BRK.219	E + K	18_22	0.388948	0.458373	NA	NA
	18	NSG-A2	wt	BRK.219	E + K	18_23	0.659254	1.57712	NA	NA
	18	NSG-A2	wt	BRK.219	E + K	18_25	0.761531	0.291137	NA	NA
	18	NSG-A2	wt	NA	E	18_31	0.729648	0.198148	NA	NA
	18	NSG-A2	wt	BRK.219	E + K	18_33	1.50596	3.09561	NA	NA
	18	NSG-A2	wt	BRK.219	E + K	18_34	0.801416	0.283963	NA	NA
	18	NSG-A2	NA	NA	PBS	18_40	0.657576	0.0242361	NA	NA
	18	NSG-A2	wt	NA	E	18_42	1.59154	0.850967	NA	NA
	9	NSG	wt	NA	E	9_2	0.476988	1.48773	0.552421	7.93277
	9	NSG	BZLF1 KO	BRK.219	EZ + K	9_6	2.44973	0.498969	2.83715	2.66057
	9	NSG	BZLF1 KO	Vero.219	EZ + K	9_7	0.862721	0.256052	0.999156	1.3653
	9	NSG	BZLF1 KO	Vero.219	EZ + K	9_8	0.451381	0.199676	0.522765	1.0647
	9	NSG	BZLF1 KO	NA	EZ	9_11	1.12495	0.333459	1.30285	1.77805
	9	NSG	wt	NA	E	9_12	1.66322	0.976301	1.92625	5.20577
	9	NSG	wt	BRK.219	E + K	9_14	3.97633	3.10827	4.60516	16.5737
	9	NSG	BZLF1 KO	NA	EZ	9_15	0.592274	0.124107	0.68594	0.661756
	9	NSG	BZLF1 KO	NA	EZ	9_16	0.873127	0.10506	1.01121	0.560195
	9	NSG	NA	NA	PBS	9_25	1.18314	0.144239	1.37025	0.769101
	9	NSG	NA	NA	PBS	9_32	0.327417	0.0414519	0.379196	0.221027
	9	NSG	NA	NA	PBS	9_33	0.642873	0.0671872	0.74454	0.358251
	9	NSG	wt	NA	E	9_39	0.859794	0.535971	0.995767	2.85787
	5	NSG	wt	NA	E	5_2	1.4437	0.936113	1.09311	1.46899
	5	NSG	wt	NA	E	5_3	0.556303	1.06389	0.42121	1.6695
	5	NSG	BZLF1 KO	NA	EZ	5_4	1.57644	0.4856	1.19362	0.762024
	5	NSG	BZLF1 KO	NA	EZ	5_5	1.53314	0.7641	1.16083	1.19906
	5	NSG	BZLF1 KO	NA	EZ	5_6	0.852595	0.662051	0.64555	1.03892
	5	NSG	BZLF1 KO	Vero.219	EZ + K	5_9	1.70918	1.15975	1.29412	1.81993
	5	NSG	BZLF1 KO	Vero.219	EZ + K	5_10	4.20767	1.33798	3.18588	2.09962
	5	NSG	NA	NA	PBS	5_11	1.49474	0.172133	1.13176	0.270118
	5	NSG	NA	NA	PBS	5_15	0.445546	0.0917388	0.337349	0.14396
	3	NSG	NA	NA	PBS	3_1	0.155127	0.0376261	NA	NA
	3	NSG	NA	NA	PBS	3_2	0.411376	0.0545598	NA	NA
	3	NSG	NA	NA	PBS	3_3	0.306238	0.0515722	NA	NA
	3	NSG	NA	NA	PBS	3_4	1.04089	0.164985	NA	NA
	3	NSG	NA	NA	PBS	3_5	2.05275	0.367109	NA	NA
	3	NSG	wt	NA	E	3_7	0.400128	1.00021	NA	NA
	3	NSG	wt	NA	E	3_8	1.79287	1.89215	NA	NA
	3	NSG	wt	NA	E	3_10	0.807003	0.107643	NA	NA
	3	NSG	wt	Vero.219	E + K	3_11	7.36493	3.48077	NA	NA
	3	NSG	wt	Vero.219	E + K	3_12	2.51184	2.71916	NA	NA
	3	NSG	wt	Vero.219	E + K	3_13	2.4737	3.52282	NA	NA
	3	NSG	wt	Vero.219	E + K	3_14	1.98366	3.44137	NA	NA
	4	NSG	NA	NA	K	4_1	3.91958	0.231259	NA	NA
	4	NSG	NA	NA	K	4_6	2.70076	0.265053	NA	NA
	4	NSG	NA	NA	K	4_8	4.53237	0.290551	NA	NA
	4	NSG	wt	NA	E	4_3	1.48573	1.82173	NA	NA
	4	NSG	wt	NA	E	4_9	0.514268	0.178271	NA	NA
	4	NSG	wt	Vero.219	E + K	4_2	2.65983	1.95108	NA	NA
	4	NSG	wt	Vero.219	E + K	4_7	4.34378	3.2577	NA	NA
	22	NSG	NA	NA	PBS	22_22	1.14259	0.741266	NA	NA
	22	NSG	NA	NA	PBS	22_24	0.707334	0.586299	NA	NA
	22	NSG	NA	NA	PBS	22_37	0.679258	0.621762	NA	NA
	22	NSG	wt	NA	E	22_29	0.359595	1.01117	NA	NA
	22	NSG	wt	NA	E	22_35	1.6404	0.988834	NA	NA
	22	NSG	wt	iSLK K.219	E + K	22_15	1.64685	2.58986	NA	NA
	22	NSG	wt	iSLK K.219	E + K	22_30	0.425955	0.920597	NA	NA
	23	NSG	NA	NA	PBS	23_1	0.589251	0.391153	NA	NA
	23	NSG	NA	NA	PBS	23_19	0.52211	0.0523879	NA	NA
	23	NSG	NA	NA	PBS	23_29	3.11006	0.49607	NA	NA
	23	NSG	B95.8 wt	NA	E	23_35	1	1	NA	NA
	23	NSG	B95.8 wt	iSLK K.219	E + K	23_4	1.09857	1.08637	NA	NA
	23	NSG	B95.8 wt	iSLK K.219	E + K	23_5	0.70098	0.0422193	NA	NA
	23	NSG	B95.8 wt	iSLK K.219	E + K	23_10	1.79301	0.111584	NA	NA
	23	NSG	B95.8 wt	iSLK K.219	E + K	23_12	1.09953	1.01331	NA	NA
	23	NSG	B95.8 wt	iSLK K.219	E + K	23_18	5.99743	2.32912	NA	NA
	26	NSG	NA	NA	PBS	26_1	0.0853085	0.0853037	NA	NA
	26	NSG	NA	NA	PBS	26_2	0.182035	0.114003	NA	NA
	26	NSG	NA	NA	PBS	26_3	0.135972	0.125896	NA	NA
	26	NSG	NA	NA	PBS	26_5	0.327291	0.343413	NA	NA
	26	NSG	B95.8 wt	NA	E	26_4	0.184459	0.189399	NA	NA
	26	NSG	B95.8 wt	NA	E	26_8	1.24206	2.04153	NA	NA
	26	NSG	B95.8 wt	NA	E	26_15	1.04486	0.76031	NA	NA
	26	NSG	B95.8 wt	NA	E	26_18	0.347903	0.44928	NA	NA
	26	NSG	B95.8 wt	NA	E	26_21	0.211523	0.799578	NA	NA
	26	NSG	B95.8 wt	NA	E	26_22	0.396414	0.319305	NA	NA
	26	NSG	B95.8 wt	NA	E	26_27	4.10422	2.40478	NA	NA
	26	NSG	B95.8 wt	NA	E	26_48	0.468555	1.03582	NA	NA
	26	NSG	B95.8 wt	iSLK K.219	E + K	26_23	0.136143	0.528878	NA	NA
	26	NSG	B95.8 wt	iSLK K.219	E + K	26_25	0.22635	0.148774	NA	NA

## Sheet: Figure 2A
Figure 2A
	IgM in μg/ml; measured in serum of infected animals at endpoint (mock, KSHV, EBVzko, EBVwt, KSHV+EBVzko or KSHV+EBVwt
	PBS_zko and K_zko --> animals mock or KSHV infected in experiments using EBVzko
	PBS_wt and K_wt --> animals mock or KSHV infected in experiments using EBVwt
	Experiment-Mouse	PBS_zko	PBS_wt	K_zko	K_wt	EBVzko	EBVwt	EBVzko+KSHV	EBVwt+KSHV
	7-8	NA	NA	NA	NA	NA	NA	NA	308
	7-11	NA	NA	NA	NA	NA	NA	NA	194
	7-22	NA	NA	NA	NA	49.4	NA	NA	NA
	7-24	NA	NA	NA	NA	201	NA	NA	NA
	7-14	NA	NA	NA	NA			63.4
	7-3			25
	7-27	14.9
	7-13						18.4
	7-18						152
	9-2						4980
	9-12						625
	9-14								4470
	9-11					329
	9-15					345
	9-6							2400
	9-7							452
	9-8							436
	9-33	72.1	72.1
	15-23	0
	15-35	36.6323
	15-36	200.292
	15-43	236.942
	15-40					49.4502
	15-41					176.168
	15-42					74.2784
	15-45							682.474
	15-46							360.275
	15-47							411.409
	15-48							71.2199
	15-49							197.302
	16-100					9.61
	16-48					423
	16-105					102
	16-107	15.7
	16-99							90.3
	16-102							253
	16-76							285
	17-24		264
	17-29		124
	17-38		516
	17-11				111
	17-12				68.1
	17-30				245
	17-32				85.7
	17-39
	17-13						442
	17-15						225
	17-16						241
	17-28						373
	17-41						620
	17-9								507
	17-10								673
	17-37								855
	18-4						1150
	18-5						2030		0
	18-22								389
	18-25								3230
	18-33								1140
	18-34								382
	18-36								431
	18-10				68.3
	19-3					246
	19-13					394
	19-26					47.2
	19-20							499
	19-12							143
	19-24							365
	19-11	58.8
	22_22		0
	22_24		189.141
	22_29						63.5567
	22_35						23.3677
	22_15								128.763
	22_30								180.533
	23_1		27.2337
	23_19		0
	23_35						222.474
	23_4								305.722
	23_5								0
	23_10								18.7629
	23_12								389.88
	23_18								59.5361
	24_1		0
	24_16						65.3952
	24_20						326.684
	24_24						228.024
	24_19								123.385
	24_21								179.88
	26_1		0
	26_2		0
	26_4						0
	26_8						89.6048
	26_15						0
	26_18						0
	26_23								18.1959
	26_25								0

## Sheet: Figure 2B
Figure 2B
	left Graph - EBVwt Experiments
	Experiment-Mouse	PBS	KSHV	EBVwt	EBVwt+KSHV
	17-24	28.4
	17-29	8.95
	17-38	304
	17-11		20
	17-12		110
	17-30		430
	17-32		0.168
	17-39
	17-13			226
	17-15			113
	17-16			31
	17-28			2.4e-05
	17-41			112
	17-9				1500
	17-10				13.6
	17-37				0.211
	18-4			272.592
	18-5			171.641
	18-10		20.8086
	18-22				0
	18-25				0
	18-33				0
	18-34				0
	18-36				0
	right Graph - EBVzko Experiments
	Experiment-Mouse	PBS	KSHV	EBVzko	EBVzko+KSHV
	7-22			0
	7-24			431.272
	7-14				0
	7-3		0
	7-27	0
	9-11			0
	9-15			1298.34
	9-6				1571.11
	9-7				533.234
	9-8				940.19
	9-33	0
	16-107	0
	16-100			0
	16-48			1433.29
	16-105			16.409
	16-99				0
	16-102				0
	16-76				27.7646
	16-94	3566.65
	16-97			2.61593
	16-98			0
	16-101	32.8775
	16-104			80.2021
	16-110				3593.1
	16-109	0
	19-3			1561.47
	19-13			1127.35
	19-26			0
	19-20				2239.77
	19-12				26.8728
	19-24				7.7289
	19-11	76.9322

## Sheet: Figure 2C
Figure 2C
	Sample Comments -Category	sampleID_inoculation	sample_ID_woNonInfected	K8.1	ORF73	ORF38	ORF65	ORF25	ORF59	ORF6	ORF61	ORF19	k10.5	ORF60	ORF44	ORF63	K3	ORF54	ORF22	ORF55	ORF45	K5	ORF11	ORF69	ORF18	ORF50	ORF20	ORF33	ORF72	ORF36	ORF43	ORF37	K11	K8.1b	K6	ORF34	ORF32	ORF53
	Exp-KSHV-15; mouse strain=NSG; group=PBS; ms#=23	PBS-15ms# 23	PBS-15ms# 23	-1.17202	-1.33491	-0.998227	-1.26753	-0.613726	-1.16646	-1.15431	-1.29776	-2.01767	-1.46176	-1.80917	-1.07929	-0.778864	-0.667935	-1.4017	-0.65776	-1.27927	-1.60431	-1.12097	-1.20993	-1.45982	-1.55356	-0.823298	-0.783829	-1.27197	-1.54834	-1.30654	-1.58432	-1.54319	-1.23789	-1.09099	-1.24782	-1.32538	-1.23015	-1.17564
	Exp-KSHV-15; mouse strain=NSG; group=PBS; ms#=35	PBS-15ms# 35	PBS-15ms# 35	-0.869625	-0.67373	-0.0401911	-0.0685883	-0.44233	-0.22896	-0.0548763	0.0810879	-0.749129	-0.799402	-1.00983	-0.740795	-0.103442	-0.285789	-0.0210541	-0.456845	-0.909163	-0.312001	-0.762793	0.216452	-0.130568	-0.0547185	-0.403688	-0.0266865	0.257483	-0.00582698	0.0120498	-0.210766	-0.256592	-0.830407	0.215149	0.268681	0.0800068	0.167044	0.153608
	Exp-KSHV-15; mouse strain=NSG; group=PBS; ms#=36	PBS-15ms# 36	PBS-15ms# 36	-0.265528	-0.732852	-0.643512	-1.08648	-0.155698	-0.821521	-0.701544	-0.957816	-1.66388	-0.395075	-0.986344	-0.0597781	-0.432077	-0.481624	-0.988341	0.0814401	-1.16189	-1.11259	-0.592692	-0.685388	-1.21856	-1.38496	-0.441826	-0.192765	-1.17052	-1.10248	-0.369519	-1.24404	-0.752009	-0.6114	-0.971807	-1.15576	-1.04848	-1.04183	-1.08122
	Exp-KSHV-15; mouse strain=NSG; group=PBS; ms#=43	PBS-15ms# 43	PBS-15ms# 43	-0.908033	-0.519223	-0.78213	-0.319995	-0.224275	-0.656711	-0.576605	-1.06732	-1.47985	-0.446327	-1.1757	-0.608736	-0.653925	-0.667935	-1.21357	-0.411087	-0.860858	-0.942525	-0.748169	-1.2328	-1.17458	-1.65326	-0.833517	-0.593498	-1.52954	-1.09286	-1.19259	-1.55047	-0.668126	-0.563746	-1.1393	-1.41495	-1.3817	-1.35925	-1.24259
	Exp-KSHV-15; mouse strain=NSG; group=EBVΔzko; ms#=40	EBV-15ms# 40	EBV-15ms# 40	-1.24631	-1.13534	-0.708778	-1.15014	-0.401797	-1.01901	-0.97559	-1.06732	-1.47985	-0.866684	-1.25387	-0.909766	-0.606813	-0.623731	-1.34765	-0.598174	-1.12889	-1.37256	-0.762793	-1.15755	-0.986855	-1.46338	-0.73249	-0.617498	-1.22851	-1.19616	-1.19679	-1.40434	-1.31718	-0.730986	-0.99868	-1.22434	-1.17758	-1.13077	-1.02074
	Exp-KSHV-15; mouse strain=NSG; group=EBVΔzko; ms#=41	EBV-15ms# 41	EBV-15ms# 41	-0.608493	-0.778107	-0.214398	-0.997534	-0.129656	-0.126747	-0.757948	-0.893358	-1.49047	-0.401462	-0.897121	0.122134	-0.525607	-0.535309	-1.23799	-0.211515	-0.963521	-0.449523	-0.358944	-0.978177	-1.24046	-1.52137	-0.578819	0.207397	-1.14419	-0.773216	-0.961652	-1.40434	-0.82144	-0.500464	-1.10258	-1.21306	-1.22148	-1.16144	-1.09646
	Exp-KSHV-15; mouse strain=NSG; group=EBVΔzko; ms#=42	EBV-15ms# 42	EBV-15ms# 42	-0.397524	-0.513726	-0.390489	-0.754496	-0.241765	-0.817365	-0.576605	-0.76949	-1.39615	-0.596037	-1.06618	-0.396257	-0.339531	-0.315752	-0.955291	-0.33798	-0.849577	-1.0164	-0.520606	-0.524537	-0.921103	-0.904074	-0.295398	-0.468559	-0.674221	-0.552889	-0.865233	-1.00331	-0.790105	-0.424979	-0.641394	-0.532278	-0.744364	-0.713521	-0.578263
	Exp-KSHV-15; mouse strain=NSG; group=EBVΔzko + KSHV; ms#=45	EBV+KSHV-15ms# 45	EBV+KSHV-15ms# 45	0.257622	-0.361976	0.849151	-0.51774	1.11055	-0.108176	0.671238	0.456393	-0.532183	1.02537	0.169851	1.09972	0.974251	0.746143	-0.21561	1.05504	-0.341998	0.0902917	0.722189	0.38284	0.102302	0.0140404	0.939084	0.533886	-0.0853446	0.305712	0.324274	-0.0640354	0.325988	0.726158	-0.11327	-0.459728	0.17237	-0.0130431	0.0094525
	Exp-KSHV-15; mouse strain=NSG; group=EBVΔzko + KSHV; ms#=46	EBV+KSHV-15ms# 46	EBV+KSHV-15ms# 46	-0.352226	0.108677	-0.697197	-1.18586	0.0379267	-0.41695	-0.444419	-1.04857	-1.28394	0.4389	-1.1842	-0.201885	-0.691714	-0.315752	-1.13894	-0.050936	-1.0174	-0.318007	-0.573038	-0.87158	-1.27553	-1.22034	-0.517247	-0.544947	-1.2083	-1.18036	-1.08905	-1.22056	-0.534914	-0.0480795	-1.03229	-1.09655	-1.22148	-1.09298	-1.11765
	Exp-KSHV-15; mouse strain=NSG; group=EBVΔzko + KSHV; ms#=47	EBV+KSHV-15ms# 47	EBV+KSHV-15ms# 47	-0.465467	0.0615782	-0.203262	-0.878669	0.298032	-0.482529	0.056183	0.0446587	-0.797996	-0.109781	-0.838354	-0.0832176	0.202023	0.0821876	-0.46891	0.0500608	-0.651767	-0.871096	-0.134754	-0.215538	-0.838051	-0.122608	0.776484	-0.015438	-0.0442224	-0.814609	-0.225548	-0.232925	-0.303743	0.318745	-0.164949	-0.0187901	-0.0760175	-0.199031	-0.131441
	Exp-KSHV-15; mouse strain=NSG; group=EBVΔzko + KSHV; ms#=48	EBV+KSHV-15ms# 48	EBV+KSHV-15ms# 48	0.506712	-0.450305	-0.101613	-0.362572	1.05237	-0.916868	0.616279	-0.471689	-0.965873	0.370751	-0.413839	-0.443369	0.506193	0.974989	-1.08023	1.0935	-1.12362	-0.957332	0.691111	0.0182161	-0.841025	-1.02735	-0.559139	0.518646	-0.856122	-0.439297	-0.00145266	-1.22311	-0.553754	0.448512	-0.688506	-1.12288	-0.856156	0.70442	-0.655254
	Exp-KSHV-15; mouse strain=NSG; group=EBVΔzko + KSHV; ms#=49	EBV+KSHV-15ms# 49	EBV+KSHV-15ms# 49	0.930967	0.848477	0.634843	-0.948172	0.993729	-0.546298	0.795616	-0.0802801	-1.35022	0.902054	0.19844	1.03933	0.131701	0.288028	-1.14469	1.04147	-1.06043	-0.042784	0.795405	-0.0972776	-0.546007	-0.919314	-0.30143	0.00739326	-0.830568	0.741786	-0.0576428	-0.948406	0.594782	1.04255	-0.65794	-0.912025	-0.711739	-0.893405	-0.97935
	Exp-KSHV-16; mouse strain=NSG-A2tg; group=EBVΔzko + KSHV; ms#=76	EBV+KSHV-16ms# 76	EBV+KSHV-16ms# 76	-0.993204	-0.6698	-0.509824	-1.08648	-0.334236	-0.595516	-0.629851	-0.756809	-1.55031	-0.550657	-1.36201	-0.766675	-0.460105	-0.25776	-1.13894	-0.464963	-1.05148	-1.27369	-0.279763	-0.846756	-1.15879	-1.11932	-0.11831	-0.486434	-0.927478	-1.01474	-1.00823	-1.19828	-1.01615	-0.243559	-0.77315	-0.879841	-0.959084	-0.860405	-0.795433
	Exp-KSHV-16; mouse strain=NSG-A2tg; group=EBVΔzko + KSHV; ms#=97	EBV+KSHV-16ms# 97	EBV+KSHV-16ms# 97	-1.24631	-0.67373	-0.77867	-1.12787	-0.548786	-1.11428	-1.03135	-1.13267	-1.83678	-1.06753	-1.26406	-0.87419	-0.691714	-0.513033	-0.843658	-0.598174	-1.0341	-1.42822	-0.847965	-1.14779	-1.24046	-1.52658	-0.617917	-0.704648	-1.2497	-1.2851	-1.24114	-1.32322	-1.41409	-0.909588	-1.04753	-1.23009	-1.23082	-1.16144	-1.09646
	Exp-KSHV-16; mouse strain=NSG-A2tg; group=EBVΔzko + KSHV; ms#=98	EBV+KSHV-16ms# 98	EBV+KSHV-16ms# 98	-1.3242	0.699934	-1.06613	-1.34972	-0.635266	-1.44061	-1.38279	-1.43743	-1.78935	-1.41785	-1.94386	-1.13338	-0.954955	-0.753365	-1.53545	-0.726841	-1.37994	-1.76401	-1.14899	-1.36167	-1.55673	-1.88935	-0.925287	-0.755801	-1.56172	-1.58613	-1.52838	-1.64738	-1.55162	-0.390502	-1.2558	-1.52537	-1.56114	-1.452	-1.41868
	Exp-KSHV-16; mouse strain=NSG-A2tg; group=EBVΔzko + KSHV; ms#=99	EBV+KSHV-16ms# 99	EBV+KSHV-16ms# 99	-1.1086	-0.118526	-0.215339	-1.10668	-0.34166	-1.03578	-0.857242	-0.820643	-1.48195	0.0451212	0.189529	-0.624923	0.130216	-0.151305	-1.07036	-0.34105	-0.94928	-0.683495	-0.592692	-1.19894	-0.504889	-1.44565	-0.522268	-0.561981	-1.2497	-1.1504	-0.718263	-1.3297	-0.54992	0.00514601	-0.878386	-1.21306	-0.915859	-1.04994	-0.76547
	Exp-KSHV-16; mouse strain=NSG-A2tg; group=EBVΔzko + KSHV; ms#=102	EBV+KSHV-16ms# 102	EBV+KSHV-16ms# 102	-1.42403	-1.08165	-1.07286	-1.29059	-0.65793	-1.00925	-1.43227	-1.40151	-2.14261	-1.50547	-1.81646	-1.24955	-0.903803	-0.792874	-1.58042	-0.749906	-1.29451	-1.74822	-0.723026	-1.49997	-1.55673	-1.9405	-0.938252	-0.928512	-1.59648	-1.58613	-1.60757	-1.72116	-1.71512	-1.38483	-1.26424	-1.52537	-1.59255	-1.4318	-1.44096
	Exp-KSHV-16; mouse strain=NSG-A2tg; group=EBVΔzko ; ms#=48	EBV-16ms# 48	EBV-16ms# 48	0.127781	-0.220968	0.262723	-0.338111	0.614243	-0.332049	0.219609	0.373177	-0.794519	0.542884	-0.156758	0.41921	0.315141	0.689047	-0.465866	0.622336	-0.476854	-0.0796012	0.0936293	0.0490345	-0.293348	-0.536098	0.663808	0.231111	-0.359696	-0.1577	-0.209191	-0.381674	-0.0901039	0.29759	-0.211385	-0.316982	-0.267242	-0.188758	-0.168873
	Exp-KSHV-16; mouse strain=NSG-A2tg; group=EBVΔzko ; ms#=100	EBV-16ms# 100	EBV-16ms# 100	-1.05327	-0.581584	-0.0661268	-1.07672	-0.423847	-1.14395	-1.01961	-1.17555	-1.69545	-1.00513	-1.26303	-0.759122	-0.636197	-0.416123	-1.30794	-0.507997	-1.12362	-1.42453	-0.748169	-1.20993	-1.25184	-1.69747	-0.448166	-0.617498	-1.38936	-1.29508	-1.2365	-1.44496	-1.38413	-0.819529	-1.11447	-1.34172	-1.34951	-1.23015	-1.21456
	Exp-KSHV-16; mouse strain=NSG-A2tg; group=EBVΔzko ; ms#=104	EBV-16ms# 104	EBV-16ms# 104	-0.628341	-0.455052	-0.643512	-0.941053	-0.368692	-0.999705	-0.986183	-0.772719	-1.48513	-0.746466	-1.14016	-0.703006	-0.571739	-0.424897	-1.20684	-0.469079	-0.773189	-1.32615	-0.615392	-1.1289	-1.07447	-1.57059	-0.316887	-0.598193	-1.29545	-1.12921	-1.1162	-1.13134	-1.26575	-0.574959	-1.03731	-1.26005	-1.23082	-1.11146	-1.09646
	Exp-KSHV-16; mouse strain=NSG-A2tg; group=EBVΔzko ; ms#=105	EBV-16ms# 105	EBV-16ms# 105	-0.647504	-0.429566	-0.109663	-0.832301	-0.25383	-0.924741	-0.751654	-0.858431	-0.447904	-0.621972	-0.819419	-0.538023	-0.0244734	-0.37473	-0.99856	-0.25474	-0.696349	-1.02954	-0.55793	-1.03015	-0.457346	-1.35223	-0.235352	-0.505076	-1.05242	-0.875474	-0.643777	-1.16575	-1.09932	-0.428707	-0.681773	-1.06376	-0.766478	-0.94171	-0.582992
	Exp-KSHV-16; mouse strain=NSG-A2tg; group=PBS; ms#=94	PBS-16ms# 94	PBS-16ms# 94	-0.768111	-0.195295	-0.308497	-0.51774	-0.165569	-0.148358	-0.420452	-0.353281	0.30658	-0.422893	0.184711	-0.310363	-0.204833	-0.47164	-0.374327	-0.369695	0.277652	-0.0285041	-0.00859165	-0.874142	-0.108466	-0.221898	-0.527347	-0.412762	-0.917259	-0.264852	-0.747227	-0.0729829	-0.275113	-0.241121	-0.711736	-0.940797	-0.396653	-0.899158	-0.600787
	Exp-KSHV-16; mouse strain=NSG-A2tg; group=PBS; ms#=109	PBS-16ms# 109	PBS-16ms# 109	-1.00793	-0.384709	-0.419648	-0.643568	-0.326937	-0.625037	-0.421912	-0.756809	-1.3557	-0.716384	-0.914757	-0.583031	-0.221223	0.00383284	-0.598145	-0.499043	-0.746037	-1.0748	-0.251368	-0.693789	-0.844021	-1.03741	-0.16451	-0.363324	-0.711878	-0.883229	-0.773463	-0.922077	-0.94956	-0.673621	-0.59523	-0.700316	-0.768102	-0.559375	-0.605769
	Exp-KSHV-16; mouse strain=NSG-A2tg; group=PBS; ms#=112	PBS-16ms# 112	PBS-16ms# 112	-1.25284	-0.806638	-0.447676	-1.17363	-0.173122	-1.01248	-0.687843	-0.904189	-1.63746	-0.329716	-0.976657	-0.511826	-0.571739	-0.486704	-1.27939	-0.264959	-1.25031	-1.23634	-0.787267	-1.02285	-1.04965	-1.3812	-0.637222	-0.512763	-1.15279	-0.935116	-1.03936	-1.27458	-1.22981	-0.272185	-0.878386	-1.07984	-1.0874	-1.01079	-0.927321
	Exp-KSHV-16; mouse strain=NSG-A2tg; group=PBS; ms#=101	PBS-16ms# 101	PBS-16ms# 101	-1.06592	-0.41627	-0.623768	-1.06717	-0.414892	-0.972267	-0.857242	-1.0022	-1.67855	-0.665508	-1.27662	-0.915095	-0.509092	-0.212003	-1.2489	-0.464963	-1.08846	-1.21311	-0.671874	-1.0686	-1.1174	-1.61314	-0.575953	-0.544947	-1.32028	-1.07425	-0.804791	-1.27171	-1.3727	-0.458402	-1.02732	-1.19134	-1.18601	-1.05822	-1.07626
	Exp-KSHV-18; mouse strain=NSG-A2tg; group=PBS; ms#=2	PBS-18ms# 2	PBS-18ms# 2	-0.00457107	-0.817496	-0.705854	-0.9665	-0.34166	-0.911698	-0.715691	-1.01333	-1.69202	-0.775921	-1.35179	-0.595694	-0.557015	-0.481624	-1.0631	-0.433364	-0.959916	-0.957332	-0.806572	-1.00861	-1.10626	-1.32508	-0.0969306	-0.441407	-1.08833	-1.1614	-0.919591	-1.29519	-0.954915	-0.359626	-0.878386	-1.02597	-1.08067	-0.750966	-0.941561
	Exp-KSHV-18; mouse strain=NSG-A2tg; group=PBS; ms#=40	PBS-18ms# 40	PBS-18ms# 40	-1.40963	-1.17105	-0.965226	-1.18586	-0.613726	-1.44061	-1.16227	-1.33162	-2.02497	-1.12313	-1.76124	-1.09119	-0.803688	-0.683729	-1.5146	-0.592642	-1.29451	-1.62718	-1.1076	-1.3386	-1.47884	-1.8224	-0.865702	-0.729472	-1.52954	-1.37225	-1.37078	-1.69013	-1.58709	-0.817997	-1.23941	-1.4819	-1.47861	-1.35925	-1.37729
	Exp-KSHV-18; mouse strain=NSG-A2tg; group=KSHV; ms#=10	KSHV-18ms# 10	KSHV-18ms# 10	-1.0512	-0.756082	-0.751935	-1.19845	0.132958	-1.13098	-0.751654	-1.14395	-0.970069	-0.753645	-1.3369	-0.850452	-0.339531	-0.165703	-1.22041	-0.322951	-0.866611	-1.4395	-0.781018	-1.18821	-0.932006	-1.64631	-0.593443	-0.579709	-1.25516	-1.2851	-1.1722	-1.44496	-1.238	-0.723541	-0.980581	-1.27264	-0.897948	-0.8448	-1.01642
	Exp-KSHV-18; mouse strain=NSG-A2tg; group=KSHV; ms#=12	KSHV-18ms# 12	KSHV-18ms# 12	-0.641022	-0.317183	-0.255791	-0.674932	-0.158145	-0.777857	-0.37353	-0.753696	-1.55777	-0.399856	-0.880173	-0.434414	-0.178315	-0.30218	-0.936964	-0.206967	-0.694397	-1.0164	-0.510506	-0.881921	-0.78378	-1.28429	-0.0950383	-0.292468	-0.997451	-0.862227	-0.753259	-1.13134	-1.00392	-0.474741	-0.704636	-0.931964	-0.818036	-0.865734	-0.692363
	Exp-KSHV-18; mouse strain=NSG-A2tg; group=KSHV; ms#=14	KSHV-18ms# 14	KSHV-18ms# 14	-0.569958	-0.801309	-0.77867	-1.07672	-0.334236	-0.999705	-0.972982	-1.10394	-1.50356	-0.74469	-1.1016	-0.841309	-0.557015	-0.0620145	-0.986325	-0.448876	-1.00928	-1.44719	-0.922825	-1.08919	-1.3755	-1.50117	-0.775525	-0.557659	-1.26069	-1.17268	-1.10582	-1.42825	-1.15882	-0.66709	-1.07971	-1.23592	-1.29152	-1.18315	-1.18189
	Exp-KSHV-18; mouse strain=NSG-A2tg; group=EBV; ms#=5	EBV-18ms# 5	EBV-18ms# 5	-0.289197	-0.919243	-0.24155	-0.923748	-0.136605	-0.722944	-0.264241	0.729382	-1.23831	-0.307133	-0.668762	-0.134271	-0.0552717	-0.47164	-0.771776	-0.189239	0.0576688	-1.22225	-0.204512	-0.695489	-0.3231	-1.25813	-0.73249	-0.490099	-1.08833	-0.428865	-0.779873	-0.886529	-0.699284	-0.271316	-0.746498	-1.11392	-0.732215	-0.916886	-0.659014
	Exp-KSHV-18; mouse strain=NSG-A2tg; group=EBV+KSHV; ms#=21	EBV+KSHV-18ms# 21	EBV+KSHV-18ms# 21	-1.00606	-0.908943	-0.342482	-0.0796202	0.299746	-0.244715	-0.251216	-0.201723	-0.936381	-0.360069	-0.726081	-0.261287	0.154088	0.0402431	-0.313886	0.26101	0.0126766	-1.05708	0.115429	-0.519965	-0.218203	-0.511155	-0.474495	0.148982	-0.300307	-0.131285	-0.396712	-0.351122	-0.429886	-0.477525	-0.19077	-0.523087	-0.173424	-0.340449	-0.169484
	Exp-KSHV-18; mouse strain=NSG-A2tg; group=EBV+KSHV; ms#=23	EBV+KSHV-18ms# 23	EBV+KSHV-18ms# 23	-0.581024	-0.619954	0.052926	-1.18586	-0.196603	-1.1711	0.351091	-0.741462	-1.55777	0.0960819	-0.395726	0.61019	0.0414103	-0.390817	-1.44572	0.311821	-1.17347	-0.768867	-0.00702285	-0.182951	-1.16504	-1.10323	-0.757796	-0.622461	-1.13575	-0.0757676	-0.643777	-1.24944	-0.1739	0.291453	-1.1393	-1.34172	-1.26011	-1.22399	-1.17564
	Exp-KSHV-18; mouse strain=NSG-A2tg; group=EBV+KSHV; ms#=25	EBV+KSHV-18ms# 25	EBV+KSHV-18ms# 25	-0.42844	-0.138782	-0.580187	-1.16173	0.096309	-0.847328	-0.762729	-0.833498	-1.50356	-0.593526	-1.03283	-0.503434	-0.335167	-0.390817	-0.714398	-0.320007	-1.07891	-1.2711	-0.826776	-0.771615	-0.999567	-1.23347	-0.38858	-0.102588	-0.95413	-1.26579	-0.881246	-1.18171	-0.907008	-0.364981	-0.795716	-0.923306	-0.818036	-0.83972	-0.833222
	Exp-KSHV-18; mouse strain=NSG-A2tg; group=EBV+KSHV; ms#=33	EBV+KSHV-18ms# 33	EBV+KSHV-18ms# 33	0.530705	-0.0826657	0.0421259	-1.02236	0.21193	-0.0958293	-0.0891676	-0.444218	-0.885195	-0.23954	-0.435028	0.112933	0.0929681	-0.47164	-0.750236	0.056274	-0.716366	-0.935307	-0.512173	-0.301312	-0.34827	-0.629412	-0.0747491	-0.0204014	-0.523378	-1.03093	-0.415137	-0.878368	-0.630801	-0.154708	-0.621559	-0.690177	-0.556124	-0.765619	-0.466859
	Exp-KSHV-18; mouse strain=NSG-A2tg; group=EBV+KSHV; ms#=34	EBV+KSHV-18ms# 34	EBV+KSHV-18ms# 34	-0.0754363	-0.526195	0.962006	-1.01812	0.803933	-0.626367	-0.268328	0.0804067	-0.838691	0.0999016	-0.839517	-0.291463	0.0747664	-0.295549	-0.88781	0.253241	-0.274804	-1.17419	0.188131	-0.759606	-0.636533	-1.54256	-0.254005	0.953628	-1.16156	-1.06523	-0.158087	-0.48228	-0.627746	-0.334802	-0.649588	-0.859637	-0.711739	-0.805736	-0.805898
	Exp-KSHV-18; mouse strain=NSG-A2tg; group=EBV+KSHV; ms#=36	EBV+KSHV-18ms# 36	EBV+KSHV-18ms# 36	-0.51911	-0.14458	-0.321533	-0.198449	0.314868	-0.225771	-0.191377	-0.395353	-1.06665	-0.0811618	-0.549094	-0.343573	-0.102171	-0.234279	-0.419321	0.0175872	0.115057	-1.04616	0.0890512	-0.472619	-0.411712	-1.04771	-0.483638	-0.0776808	-0.531611	-0.378324	-0.52478	-0.367909	-0.859517	-0.733497	-0.762292	-0.835637	-0.703251	-0.769897	-0.737441
	Exp-KSHV-20; mouse strain=NSG-A2tg; group=EBV + KSHV; ms#=20	EBV+KSHV-20ms# 20	EBV+KSHV-20ms# 20	-0.695809	0.0542543	-0.168923	-1.03973	0.339737	-0.999705	-0.552246	-0.924392	-1.53575	-0.0731579	-0.90427	-0.0867855	-0.192152	-0.424897	-1.07527	0.0202763	-1.0174	-0.740533	-0.487813	-0.697195	-0.978583	-1.45002	0.132066	0.0508032	-1.16156	-1.06821	-0.691111	0.171345	-1.02874	-0.219777	-0.907349	-1.09655	-0.971896	-0.954675	-0.927321
	Exp-KSHV-20; mouse strain=NSG-A2tg; group=EBV + KSHV; ms#=22	EBV+KSHV-20ms# 22	EBV+KSHV-20ms# 22	-1.12544	-0.36294	-0.853734	-1.26011	-0.349213	-1.3914	-0.780725	-0.771102	-1.88201	-0.869038	-1.61883	-0.881572	-0.627597	-0.70012	-1.42868	-0.521786	-1.21019	-1.61559	-0.870241	-1.25077	-1.47241	-1.7829	-0.266434	-0.729472	-1.46259	-1.4234	-1.31753	-1.55047	-1.39885	0.564882	-1.22362	-1.43305	-0.64561	-1.2557	-1.35798
	Exp-KSHV-20; mouse strain=NSG-A2tg; group=EBV + KSHV; ms#=23	EBV+KSHV-20ms# 23	EBV+KSHV-20ms# 23	-0.836857	-0.635942	-0.00282232	-1.16173	0.195942	-1.36143	-0.580801	-0.673224	-1.78298	-0.668473	-0.644565	0.436491	-0.590874	-0.637972	-1.36654	-0.140021	-1.1976	-1.21765	0.559992	-1.26952	-1.12307	-1.56484	0.521414	-0.377289	-1.43678	-0.685514	-1.00011	-1.29519	0.174739	-0.481735	-1.07971	-1.31276	-1.11183	-0.123911	-1.28835
	Exp-KSHV-20; mouse strain=NSG-A2tg; group=EBV + KSHV; ms#=25	EBV+KSHV-20ms# 25	EBV+KSHV-20ms# 25	-0.217473	-1.09187	-0.789135	-1.09646	-0.218597	-1.3334	-0.545391	-1.07375	-1.67197	-0.601101	-1.1102	-0.714677	-0.208062	-0.596579	-1.21357	-0.0525181	-1.21019	-1.15995	0.414486	-0.856516	-1.23304	-1.46338	0.504655	-0.174591	-1.0005	-1.26579	-0.904274	-1.32002	-0.942172	-0.282757	-0.930415	-1.12743	-1.06428	-0.128306	-1.10693
	Exp-KSHV-20; mouse strain=NSG-A2tg; group=EBV + KSHV; ms#=26	EBV+KSHV-20ms# 26	EBV+KSHV-20ms# 26	0.121573	-0.440965	0.00857714	-0.0219319	0.506635	-0.385236	-0.0132838	-0.56537	-0.716457	0.195542	-0.628753	0.251602	0.109659	-0.00114956	-0.669501	0.151205	-0.421525	-0.724086	-0.0882971	-0.700628	-0.532597	-1.06908	0.983671	-0.0474329	-0.678571	-0.680579	-0.45375	-0.916997	-0.604052	0.533164	-0.515441	-0.670581	-0.530912	-0.412491	-0.436411
	Exp-KSHV-20; mouse strain=NSG-A2tg; group=EBV + KSHV; ms#=28	EBV+KSHV-20ms# 28	EBV+KSHV-20ms# 28	-1.13789	-0.468378	-0.736025	-1.10668	-0.461635	-1.1951	-1.06859	-1.21858	-1.08275	-0.825291	-1.31548	-0.665218	-0.744102	-0.652695	-0.614916	-0.536026	-1.11842	-1.54217	-0.940374	-1.03757	-1.29632	-1.57059	0.205992	-0.406645	-1.26069	-1.31577	-1.24584	-1.43652	-1.29305	-0.478924	-1.05799	-1.24782	-1.25013	-1.20602	-1.15151
	Exp-KSHV-20; mouse strain=NSG-A2tg; group=EBV + KSHV; ms#=29	EBV+KSHV-20ms# 29	EBV+KSHV-20ms# 29	-0.156722	-0.187493	-0.540584	-0.891079	0.278727	-0.803125	-0.485581	-0.710896	-0.871282	0.066858	-0.801631	0.224278	-0.454353	-0.466733	-1.17465	-0.078649	-0.956342	-0.738253	-0.505542	-0.818728	-1.1008	-1.1669	0.194996	-0.297163	-0.690389	-0.911519	-0.930872	0.215389	-0.734794	0.343898	-0.99868	-1.16067	-1.12273	-0.961306	-1.02511
	Exp-KSHV-20; mouse strain=NSG-A2tg; group=EBV + KSHV; ms#=30	EBV+KSHV-20ms# 30	EBV+KSHV-20ms# 30	0.114147	-0.20592	-0.369838	-1.08648	0.271489	0.619327	0.847192	-0.842919	-1.71303	-0.00223711	0.171671	-0.0354119	-0.211315	-0.442995	-1.16849	-0.0621339	-0.833187	-0.958589	0.503574	-0.805364	-0.946984	-1.44565	0.358147	-0.336671	-1.10357	0.0196159	-0.895758	-1.27746	-0.502554	0.0651439	-0.946501	-1.16067	-0.995956	-0.893405	-0.963837
	Exp-KSHV-20; mouse strain=NSG-A2tg; group=EBV + KSHV; ms#=31	EBV+KSHV-20ms# 31	EBV+KSHV-20ms# 31	0.291414	0.711876	-0.16639	-0.340762	0.399383	-1.03921	-0.338366	-0.850606	-1.80018	0.630246	-0.758013	-0.0235509	0.404406	0.743444	-1.03522	0.173432	-0.935492	-0.321476	0.422908	-0.682073	-0.620971	-1.53184	0.21162	0.173618	-1.16156	-1.11564	-0.430751	-1.22311	-0.564585	0.682347	-0.789964	-1.16067	-0.84826	-0.865734	-0.69646
	Exp-KSHV-20; mouse strain=NSG-A2tg; group=EBV + KSHV; ms#=11	EBV+KSHV-20ms# 11	EBV+KSHV-20ms# 11	-0.658248	-0.167348	-0.384886	-1.02236	-0.0500923	-0.9221	-0.526382	-0.698427	-1.5069	-0.139979	-0.988526	-0.401155	-0.234796	-0.502309	-0.926328	-0.198013	-0.812253	-1.04616	-0.458799	-0.697195	-0.906979	-1.35929	-0.0417928	-0.130617	-0.991419	-0.642995	-0.561265	-0.97934	-0.780624	-0.606674	-0.871437	-1.00478	-0.987787	-0.860405	-0.900168
	Exp-KSHV-20; mouse strain=NSG-A2tg; group=EBV + KSHV; ms#=7	EBV+KSHV-20ms# 7	EBV+KSHV-20ms# 7	-0.0734727	-0.621701	-0.536617	-0.504618	0.819191	-1.02564	0.343001	-0.279688	-1.6466	0.0522526	-0.540042	0.0047573	0.11354	-0.25776	-1.15052	-0.15783	-1.06043	-1.29501	-0.390588	-0.814227	-1.13466	-1.27834	-0.0270138	-0.448037	-1.10746	1.02293	-1.04527	-0.79364	-0.964724	0.287153	-0.89626	-1.05593	-1.08067	-0.805736	-0.934382

## Sheet: Figure 2D
Figure 2D
		median ratio	p value
	K8.1	2.53605	0.0146361
	ORF73	2.05	0.0208624
	ORF38	1.27407	0.0765158
	ORF65	0.84483	0.780694
	ORF25	3.45833	0.00450649
	ORF59	0.98817	0.920965
	ORF6	1.86755	0.0422356
	ORF61	1.45455	0.226502
	ORF19	0.95844	0.840519
	k10.5	3.84014	0.0054735
	ORF60	1.83886	0.0643839
	ORF44	2.15976	0.0153219
	ORF63	2.15504	0.0586076
	K3	1.20455	0.239284
	ORF54	1.35385	0.964791
	ORF22	2.40351	0.0296983
	ORF55	0.87603	0.774264
	ORF45	1.16529	0.998604
	K5	2.46667	0.003697
	ORF11	1.78333	0.324297
	ORF69	1.24706	0.679095
	ORF18	1.27826	0.930885
	ORF50	2.56471	0.00970232
	ORF20	2.14035	0.125419
	ORF33	1.12	0.656604
	ORF72	1.14685	0.220065
	ORF36	1.58974	0.442483
	ORF43	1.18421	0.35534
	ORF37	2.10918	0.1635
	K11	2.56471	0.0026135
	K8.1b	1.24	0.930582
	K6	1.14607	0.90248
	ORF34	1.34375	0.57801
	ORF32	1.51852	0.378396
	ORF53	1.24	0.859307

## Sheet: Figure 3A
Figure 3A
	Experiment	mouse strain	EBV strain	KSHV strain	finalgroup	ms n	HLADRCD4 baseline	HLADRCD8 baseline	HLADRCD4 sac	HLADRCD8 sac
	11	NSG	BZLF1 KO	NA	EZ	11_9	33815	28150	232263	111656
	11	NSG	BZLF1 KO	BRK.219	EZ + K	11_12	29106	3595	7681	256883
	11	NSG	BZLF1 KO	BRK.219	EZ + K	11_24	32468	6552	36262	199908
	11	NSG	BZLF1 KO	BRK.219	EZ + K	11_26	10889	1104	30337	189010
	11	NSG	BZLF1 KO	NA	EZ	11_30	16335	11363	42728	117605
	11	NSG	BZLF1 KO	NA	EZ	11_31	41990	11750	141562	148814
	12	NSG	BZLF1 KO	BRK.219	EZ + K	12_9	34770	9192	84293	1049377
	12	NSG	BZLF1 KO	BRK.219	EZ + K	12_13	26217	9463	91390	1328530
	12	NSG	BZLF1 KO	BRK.219	EZ + K	12_14	15794	1778	96136	1348794
	12	NSG	BZLF1 KO	NA	EZ	12_19	66528	11601	40855	97178
	12	NSG	BZLF1 KO	NA	EZ	12_20	19747	4006	24116	371490
	12	NSG	BZLF1 KO	NA	EZ	12_21	22576	2102	28967	353784
	12	NSG	BZLF1 KO	NA	EZ	12_24	31977	2671	56509	714768
	15	NSG	NA	NA	PBS	15_23	6021	1826	10976	8920
	15	NSG	NA	NA	PBS	15_35	6125	3695	27670	8427
	15	NSG	NA	NA	PBS	15_36	14256	19875	64678	23517
	15	NSG	BZLF1 KO	NA	EZ	15_40	7887	1417	70020	42336
	15	NSG	BZLF1 KO	NA	EZ	15_41	15471	4653	72048	52007
	15	NSG	BZLF1 KO	NA	EZ	15_42	18431	4700	59584	23064
	15	NSG	NA	NA	PBS	15_43	19076	12349	27578	10098
	15	NSG	BZLF1 KO	BRK.219	EZ + K	15_45	13563	2836	263501	299765
	15	NSG	BZLF1 KO	BRK.219	EZ + K	15_46	73749	29637	25794	37846
	15	NSG	BZLF1 KO	BRK.219	EZ + K	15_47	16146	16904	55715	52320
	15	NSG	BZLF1 KO	BRK.219	EZ + K	15_48	1491	8821	11771	61038
	15	NSG	BZLF1 KO	BRK.219	EZ + K	15_49	2749	2059	66792	106093
	16	NSG	BZLF1 KO	NA	EZ	16_48	6980	562	984186	399319
	16	NSG	BZLF1 KO	BRK.219	EZ + K	16_76	13939	17703	377856	343620
	16	NSG	NA	NA	PBS	16_94	32870	22894	61824	43400
	16	NSG	BZLF1 KO	BRK.219	EZ + K	16_97	4714	2905	11956	27005
	16	NSG	BZLF1 KO	BRK.219	EZ + K	16_98	2102	701	2115	35251
	16	NSG	BZLF1 KO	BRK.219	EZ + K	16_99	3640	1456	6128	9000
	16	NSG	BZLF1 KO	NA	EZ	16_100	1866	10366	4864	1559
	16	NSG	NA	NA	PBS	16_101	3229	767	3458	392
	16	NSG	BZLF1 KO	BRK.219	EZ + K	16_102	7114	3167	15590	129609
	16	NSG	BZLF1 KO	NA	EZ	16_104	4403	4709	14487	15479
	16	NSG	BZLF1 KO	NA	EZ	16_105	8680	7262	64579	83237
	16	NSG	NA	NA	PBS	16_107	7045	9775	1716	2544
	16	NSG	NA	NA	PBS	16_109	8413	7772	11669	11146
	16	NSG	NA	NA	PBS	16_112	6037	5952	26389	23238
	16	NSG	NA	NA	PBS	16_115	2207	884	2308	12569
	17	NSG-A2	wt	BRK.219	E + K	17_9	27434	19333	219482	4809625
	17	NSG-A2	wt	BRK.219	E + K	17_10	21590	19288	159100	2116368
	17	NSG-A2	NA	BRK.219	K	17_12	17285	4959	87797	73096
	17	NSG-A2	wt	NA	E	17_13	31300	5840	382674	2217715
	17	NSG-A2	wt	NA	E	17_15	16606	15992	218030	1950485
	17	NSG-A2	wt	NA	E	17_16	21997	17620	623581	3156635
	17	NSG-A2	NA	NA	PBS	17_24	18587	25006	35055	10378
	17	NSG-A2	wt	NA	E	17_28	6693	1238	41142	1074400
	17	NSG-A2	NA	NA	PBS	17_29	12599	8286	24806	19722
	17	NSG-A2	NA	BRK.219	K	17_30	98627	32320	111740	61812
	17	NSG-A2	NA	BRK.219	K	17_32	10256	4002	196952	8527
	17	NSG-A2	NA	BRK.219	K	17_39	11076	24781	55471	242852
	17	NSG-A2	wt	NA	E	17_41	47543	115274	59035	1495166
	19	NSG	BZLF1 KO	NA	EZ	19_3	17675	2111	22911	24625
	19	NSG	BZLF1 KO	BRK.219	EZ + K	19_8	185079	10457	16426	20382
	19	NSG	NA	NA	PBS	19_10	167860	23757	75272	67086
	19	NSG	NA	NA	PBS	19_11	97621	36237	43913	26072
	19	NSG	BZLF1 KO	BRK.219	EZ + K	19_12	161728	75936	437028	74200
	19	NSG	BZLF1 KO	NA	EZ	19_13	90058	25418	62888	55328
	19	NSG	NA	NA	PBS	19_15	99930	107465	76857	66208
	19	NSG	NA	NA	PBS	19_16	60116	14815	133585	23495
	19	NSG	NA	NA	PBS	19_17	68904	8101	10036	4132
	19	NSG	BZLF1 KO	BRK.219	EZ + K	19_19	29324	13078	38931	24866
	19	NSG	BZLF1 KO	BRK.219	EZ + K	19_20	75109	81501	126170	148680
	19	NSG	BZLF1 KO	BRK.219	EZ + K	19_22	33499	9287	14071	13465
	19	NSG	BZLF1 KO	NA	EZ	19_23	126932	32012	50996	39177
	19	NSG	BZLF1 KO	BRK.219	EZ + K	19_24	74088	13661	63336	278596
	19	NSG	BZLF1 KO	NA	EZ	19_26	111384	60473	78967	23587
	19	NSG	BZLF1 KO	BRK.219	EZ + K	19_27	35962	14947	22557	54473
	19	NSG	BZLF1 KO	NA	EZ	19_28	43942	3954	72613	24138
	7	NSG	NA	Vero.219	K	7_3	8582	19958	6240	4920
	7	NSG	NA	Vero.219	K	7_4	24882	17238	173250	280500
	7	NSG	NA	Vero.219	K	7_7	1050	2817	5890	9120
	7	NSG	wt	Vero.219	E + K	7_8	8242	9553	348910	582200
	7	NSG	wt	Vero.219	E + K	7_10	5479	10568	72320	579200
	7	NSG	wt	Vero.219	E + K	7_11	3146	6156	32600	151400
	7	NSG	wt	NA	E	7_13	2560	6292	63240	104160
	7	NSG	BZLF1 KO	Vero.219	EZ + K	7_14	8020	6993	100650	116820
	7	NSG	BZLF1 KO	Vero.219	EZ + K	7_17	11215	14946	78600	108300
	7	NSG	wt	NA	E	7_18	5432	17045	43740	225990
	7	NSG	wt	NA	E	7_21	7695	7121	51170	328090
	7	NSG	BZLF1 KO	NA	EZ	7_22	5501	8579	63720	304920
	7	NSG	BZLF1 KO	NA	EZ	7_23	9323	8115	78970	243800
	7	NSG	BZLF1 KO	NA	EZ	7_24	9104	10544	267200	316400
	7	NSG	NA	NA	PBS	7_25	1923	4336	24960	12960
	7	NSG	NA	NA	PBS	7_26	6472	8605	3850	2800
	7	NSG	NA	NA	PBS	7_27	4904	10088	11280	8000
	9	NSG	wt	NA	E	9_2	5221	2821	26012	290657
	9	NSG	BZLF1 KO	BRK.219	EZ + K	9_6	124534	15766	640308	824354
	9	NSG	BZLF1 KO	Vero.219	EZ + K	9_7	20598	7912	245851	616896
	9	NSG	BZLF1 KO	Vero.219	EZ + K	9_8	8416	779	49731	186077
	9	NSG	wt	NA	E	9_12	14355	7388	94562	756884
	9	NSG	wt	BRK.219	E + K	9_14	69217	6231	333622	1190884
	9	NSG	BZLF1 KO	NA	EZ	9_15	19658	10368	81294	126691
	9	NSG	BZLF1 KO	NA	EZ	9_16	7451	1500	104784	56094
	9	NSG	NA	NA	PBS	9_25	25039	54901	69714	25500
	9	NSG	NA	NA	PBS	9_32	12668	5760	14190	10934
	9	NSG	NA	NA	PBS	9_33	6161	1535	147584	40857
	9	NSG	wt	NA	E	9_39	16485	3040	134757	428451

## Sheet: Figure 3B
Figure 3B
	SPLEEN				BLOOD BASELINE				BLOOD SACRIFICE
	group	variable	n		group	variable	n		group	variable	n
	EBVwt	CD4.spleen.TEMRA	0.0468011		EBVwt	CD4.BL.TEMRA	0.0815837		EBVwt	CD4.EP.TEMRA	0.0220495
	EBVwt	CD4.spleen.naive	0.0512259		EBVwt	CD4.BL.naive	0.329595		EBVwt	CD4.EP.naive	0.107114
	EBVwt	CD4.spleen.CM	0.0816644		EBVwt	CD4.BL.CM	0.216135		EBVwt	CD4.EP.CM	0.173892
	EBVwt	CD4.spleen.EM	0.252331		EBVwt	CD4.BL.EM	0.151743		EBVwt	CD4.EP.EM	0.175843
	EBVwt	CD8.spleen.TEMRA	0.0510531		EBVwt	CD8.BL.TEMRA	0.0211771		EBVwt	CD8.EP.TEMRA	0.0398208
	EBVwt	CD8.spleen.naive	0.0347983		EBVwt	CD8.BL.naive	0.104395		EBVwt	CD8.EP.naive	0.0565109
	EBVwt	CD8.spleen.CM	0.166098		EBVwt	CD8.BL.CM	0.0337087		EBVwt	CD8.EP.CM	0.162602
	EBVwt	CD8.spleen.EM	0.316028		EBVwt	CD8.BL.EM	0.061662		EBVwt	CD8.EP.EM	0.262168
	KSHV+EBVwt	CD4.spleen.TEMRA	0.0390538		KSHV+EBVwt	CD4.BL.TEMRA	0.0728801		KSHV+EBVwt	CD4.EP.TEMRA	0.0144549
	KSHV+EBVwt	CD4.spleen.naive	0.0719746		KSHV+EBVwt	CD4.BL.naive	0.335954		KSHV+EBVwt	CD4.EP.naive	0.0871397
	KSHV+EBVwt	CD4.spleen.CM	0.075784		KSHV+EBVwt	CD4.BL.CM	0.271936		KSHV+EBVwt	CD4.EP.CM	0.137246
	KSHV+EBVwt	CD4.spleen.EM	0.181459		KSHV+EBVwt	CD4.BL.EM	0.146592		KSHV+EBVwt	CD4.EP.EM	0.102279
	KSHV+EBVwt	CD8.spleen.TEMRA	0.0356346		KSHV+EBVwt	CD8.BL.TEMRA	0.0240639		KSHV+EBVwt	CD8.EP.TEMRA	0.0800353
	KSHV+EBVwt	CD8.spleen.naive	0.0362588		KSHV+EBVwt	CD8.BL.naive	0.0773171		KSHV+EBVwt	CD8.EP.naive	0.0983233
	KSHV+EBVwt	CD8.spleen.CM	0.19261		KSHV+EBVwt	CD8.BL.CM	0.0293002		KSHV+EBVwt	CD8.EP.CM	0.187314
	KSHV+EBVwt	CD8.spleen.EM	0.367225		KSHV+EBVwt	CD8.BL.EM	0.0419566		KSHV+EBVwt	CD8.EP.EM	0.293207
	EBVzko	CD4.spleen.TEMRA	0.0384347		EBVzko	CD4.BL.TEMRA	0.103476		EBVzko	CD4.EP.TEMRA	0.0465318
	EBVzko	CD4.spleen.naive	0.125945		EBVzko	CD4.BL.naive	0.435372		EBVzko	CD4.EP.naive	0.131744
	EBVzko	CD4.spleen.CM	0.124357		EBVzko	CD4.BL.CM	0.0778173		EBVzko	CD4.EP.CM	0.131171
	EBVzko	CD4.spleen.EM	0.171193		EBVzko	CD4.BL.EM	0.0617233		EBVzko	CD4.EP.EM	0.215038
	EBVzko	CD8.spleen.TEMRA	0.0543339		EBVzko	CD8.BL.TEMRA	0.034114		EBVzko	CD8.EP.TEMRA	0.0337257
	EBVzko	CD8.spleen.naive	0.0997137		EBVzko	CD8.BL.naive	0.243621		EBVzko	CD8.EP.naive	0.0656763
	EBVzko	CD8.spleen.CM	0.191886		EBVzko	CD8.BL.CM	0.0147518		EBVzko	CD8.EP.CM	0.177111
	EBVzko	CD8.spleen.EM	0.194137		EBVzko	CD8.BL.EM	0.0291243		EBVzko	CD8.EP.EM	0.199003
	KSHV+EBVzko	CD4.spleen.TEMRA	0.0313363		KSHV+EBVzko	CD4.BL.TEMRA	0.072229		KSHV+EBVzko	CD4.EP.TEMRA	0.0352366
	KSHV+EBVzko	CD4.spleen.naive	0.0951873		KSHV+EBVzko	CD4.BL.naive	0.495049		KSHV+EBVzko	CD4.EP.naive	0.0986593
	KSHV+EBVzko	CD4.spleen.CM	0.0809705		KSHV+EBVzko	CD4.BL.CM	0.0766723		KSHV+EBVzko	CD4.EP.CM	0.105095
	KSHV+EBVzko	CD4.spleen.EM	0.124866		KSHV+EBVzko	CD4.BL.EM	0.0425564		KSHV+EBVzko	CD4.EP.EM	0.133483
	KSHV+EBVzko	CD8.spleen.TEMRA	0.0613453		KSHV+EBVzko	CD8.BL.TEMRA	0.0172496		KSHV+EBVzko	CD8.EP.TEMRA	0.0522156
	KSHV+EBVzko	CD8.spleen.naive	0.0964219		KSHV+EBVzko	CD8.BL.naive	0.279615		KSHV+EBVzko	CD8.EP.naive	0.0691481
	KSHV+EBVzko	CD8.spleen.CM	0.240524		KSHV+EBVzko	CD8.BL.CM	0.0107119		KSHV+EBVzko	CD8.EP.CM	0.212536
	KSHV+EBVzko	CD8.spleen.EM	0.269349		KSHV+EBVzko	CD8.BL.EM	0.00591731		KSHV+EBVzko	CD8.EP.EM	0.293626
	KSHV	CD4.spleen.TEMRA	0.0382497		KSHV	CD4.BL.TEMRA	0.154329		KSHV	CD4.EP.TEMRA	0.0276895
	KSHV	CD4.spleen.naive	0.130915		KSHV	CD4.BL.naive	0.382419		KSHV	CD4.EP.naive	0.181145
	KSHV	CD4.spleen.CM	0.270043		KSHV	CD4.BL.CM	0.189495		KSHV	CD4.EP.CM	0.216211
	KSHV	CD4.spleen.EM	0.291689		KSHV	CD4.BL.EM	0.0933962		KSHV	CD4.EP.EM	0.198997
	KSHV	CD8.spleen.TEMRA	0.0516623		KSHV	CD8.BL.TEMRA	0.015119		KSHV	CD8.EP.TEMRA	0.0442579
	KSHV	CD8.spleen.naive	0.0774051		KSHV	CD8.BL.naive	0.11726		KSHV	CD8.EP.naive	0.116614
	KSHV	CD8.spleen.CM	0.0524893		KSHV	CD8.BL.CM	0.0199216		KSHV	CD8.EP.CM	0.0519145
	KSHV	CD8.spleen.EM	0.0875465		KSHV	CD8.BL.EM	0.0280598		KSHV	CD8.EP.EM	0.163172
	PBS	CD4.spleen.TEMRA	0.0488322		PBS	CD4.BL.TEMRA	0.0526199		PBS	CD4.EP.TEMRA	0.0311816
	PBS	CD4.spleen.naive	0.136765		PBS	CD4.BL.naive	0.321116		PBS	CD4.EP.naive	0.190732
	PBS	CD4.spleen.CM	0.176113		PBS	CD4.BL.CM	0.250859		PBS	CD4.EP.CM	0.277318
	PBS	CD4.spleen.EM	0.325549		PBS	CD4.BL.EM	0.142284		PBS	CD4.EP.EM	0.242167
	PBS	CD8.spleen.TEMRA	0.0683467		PBS	CD8.BL.TEMRA	0.0181731		PBS	CD8.EP.TEMRA	0.0304222
	PBS	CD8.spleen.naive	0.10249		PBS	CD8.BL.naive	0.132824		PBS	CD8.EP.naive	0.0893967
	PBS	CD8.spleen.CM	0.0301986		PBS	CD8.BL.CM	0.0281079		PBS	CD8.EP.CM	0.0435123
	PBS	CD8.spleen.EM	0.111705		PBS	CD8.BL.EM	0.0540154		PBS	CD8.EP.EM	0.0952698

[truncated: 20 more sheets: Figure 3C , Figure 3C Spleen, Figure 4B, Figure 4C 4D, Figure 4E, Figure 5B, Figure 5C, Figure 5D, Figure 5E 5F, Figure 5H, Sup Fig 1D 1E, Sup Fig 3 and 4, Sup Fig 5, Sup Fig 6, Sup Fig 7, Sup Fig 8 and 9, Sup Fig 10, Sup Fig 11, Sup Fig 12, Sup Fig 14]
